# Supplementary material for: Adenosine integrates light and sleep signalling for the regulation of circadian timing in mice
Source: Nat Commun. 2021 Apr 9;12:2113. doi: 10.1038/s41467-021-22179-z (PMC8035342; doi:10.1038/s41467-021-22179-z)
Supplement: Supplementary file 4 — Supplementary Data 1 [file 41467_2021_22179_MOESM4_ESM.xlsx]

## Sheet: Sheet1
Jagannath et al. Supplemental Table 1 - primer sequences
Species	Gene	Primer F	Primer R	Reference
mouse	Dbp	GGAAACAGCAAGCCCAAAGAA	CAGCGGCGCAAAAAGACTC
mouse	Bmal1	TGACCCTCATGGAAGGTTAGAA	GGACATTGCATTGCATGTTGG
mouse	Adora1	ATCCTCACCCAGAGCTCCAT	CGCTGAGTCACCACTGTCTT
mouse	Adora2a	TCGCCATCCGAATTCCACTC	AGCAAATCGCAATGATGCCC
mouse	Adora2b	ATATCTGGCCATTCGCGTCC	TGAGAGCTCGCTAAGGTTGC
mouse	Adora3	TTGCTGGCCATTGCTGTAGA
mouse	Actb	ACCAACTGGGACGATATGGAGAAGA	CGCACGATTTCCCTCTCAGC
mouse	Gusb	CCAGAGCGAGTATGGAGCAG	TCGTCATGAAGTCGGCGAAA
mouse	Gapdh	TGCACCACCAACTGCTTAG	GATGCAGGGATGATGTTC
mouse	Rps9	CGTCTCGACCAGGAGCTAAAG	GCACCCCAATGCGAACAAG
mouse	Homer	ACCAGTACCCCTTCACAGGA	TGATTGCTGAATTGAATGTGTACCT
mouse	Bmal1	GAGGTGCCACCAACCCATAC	AGTCAAACAAGCTCTGGCCAA
mouse	Clock	TTGCTCCACGGGAATCCTT	GGAGGGAAAGTGCTCTGTTGTAG
mouse	Per1	AGTTCCTGACCAAGCCTCGTTAG	CCTGCCCTCTGCTTGTCATC
mouse	Per2	GGGGTGAGATTCGTCATTGAACTTG	AGGACATTGGCACACTGGAAAGAG
mouse	Fos	ATCGGCAGAAGGGGAAAGTAG	GCAACGCAGACTTCTCATCTTCAAG
mouse	Egr1	GAGCGAACAACCCTATGAGC	AGCGGCCAGTATAGGTGATG
human	Actb	CATGTACGTTGCTATCCAGGC	CTCCTTAATGTCACGCACGAT
human	Gapdh	TGCACCACCAACTGCTTAGC	ACAGTCTTCTGGGTGGCAGTG
human	Bmal1	GCCCATTGAACATCACGAGTAC	CCTGAGCCTGGCCTGATAGTAG
human	Clock	GGCACCACCCATAATAGGGTA	TGTTGCCCCTTAGTCAGGAAC
human	Per1	TCTGTAAGGATGTGCATCTGGT	CAGGCAGTTGATCTGCTGGT
human	Per2	AGTTGGCCTGCAAGAACCAG	ACTCGCATTTCCTCTTCAGGG
human	Adora1	TGCCAGCTTTGGTGACCTTG	GCCTGGAAAGCTGAGATGGA
human	Adora2a	GGACTGTGACATGGAGCAGG	TTCTGGCAGCAGCATCATGG
human	Adora2b	TGCACTGACTTCTACGGCTG	ATTCGTGGTTCCATCCCAGG
human	Adora3	TCGCTGTGGACCGATACTTG	ATCCCACCAGGAATGACACC
human	Fos	GGGGCAAGGTGGAACAGTTA	GTCTGTCTCCGCTTGGAGTG
human	cJun	GTGCCGAAAAAGGAAGCTGG	CTGCGTTAGCATGAGTTGGC
human	JunB	CCACCTCCCGTTTACACCAA	GAGGTAGCTGATGGTGGTCG
human	JunD	CGTTGTCGCCCATCGACAT	AGCTCCGTGTTCTGACTCTTG
