# Supplementary material for: Adenosine integrates light and sleep signalling for the regulation of circadian timing in mice
Source: Nat Commun. 2021 Apr 9;12:2113. doi: 10.1038/s41467-021-22179-z (PMC8035342; doi:10.1038/s41467-021-22179-z)
Supplement: Supplementary file 5 — Supplementary Data 2 [file 41467_2021_22179_MOESM5_ESM.xlsx]

## Sheet: Sheet1
Jagannath et al. Supplemental Table 2: siRNA sequences			Supplier: Dharmacon
catalogue number	gene	refseq id	siRNA sequence
D-005415-03	ADORA1	NM_001048230	GGUAGGUGCUGGCCUCAAA
D-005415-04	ADORA1	NM_001048230	GGAGUCUGCUUGUCUUAGA
D-005415-05	ADORA1	NM_001048230	CAAGAUCCCUCUCCGGUAC
D-005415-19	ADORA1	NM_001048230	AUCCAGAAGUUCCGCGUCA
D-005416-01	ADORA2A	NM_000675	GAACGUCACCAACUACUUU
D-005416-02	ADORA2A	NM_000675	CAUGCUGGGUGUCUAUUUG
D-005416-03	ADORA2A	NM_000675	CAACUGCGGUCAGCCAAAG
D-005416-05	ADORA2A	NM_000675	CCAAGUGGCCUGUCUCUUU
D-005417-01	ADORA2B	NM_000676	UGAGCUACAUGGUAUAUUU
D-005417-02	ADORA2B	NM_000676	GGGAUGGAACCACGAAUGA
D-005417-05	ADORA2B	NM_000676	GAUGGAACCACGAAUGAAA
D-005417-06	ADORA2B	NM_000676	GAACCGAGACUUCCGCUAC
D-005418-02	ADORA3	NM_000677	GAUGAACCCUAUCGUCUAU
D-005418-03	ADORA3	NM_000677	GGUCACCACUCACAGAAGA
D-005418-04	ADORA3	NM_000677	CUACUUUAAUGGUGAGGUA
D-005418-05	ADORA3	NM_000677	UAUCGUCUAUGCCUAUAAA
D-003265-05	FOS	NM_005252	GGGAUAGCCUCUCUUACUA
D-003265-06	FOS	NM_005252	GAACAGUUAUCUCCAGAAG
D-003265-07	FOS	NM_005252	GGAGACAGACCAACUAGAA
D-003268-05	JUN	NM_002228	UGGAAACGACCUUCUAUGA
D-003268-08	JUN	NM_002228	UAACGCAGCAGUUGCAAAC
D-003268-09	JUN	NM_002228	GAGCGGACCUUAUGGCUAC
D-011266-01	EN1	NM_001426	GAGCGCAGGGCACCAAAUA
D-011266-02	EN1	NM_001426	GAACAGCAGCCGGAACCUA
D-011266-03	EN1	NM_001426	CAACCCGGCUAUCCUACUU
D-056632-02	Adora2a	NM_009630	GAAUUCCACUCCGGUACAA
D-056632-04	Adora2a	NM_009630	CUAUUGCCAUCGACAGAUA
D-056632-17	Adora2a	NM_009630	AGACGGUCCUCUCGGGUUA
D-063568-01	Adora1	NM_001039510	GAACAAGCCUGGAUAGCCA
D-063568-02	Adora1	NM_001039510	GGAAGGAGCUCAAGAUCGC
D-063568-03	Adora1	NM_001039510	CCUCAUGGUUCUUAUCUAC
D-008300-01	PPP3CA	NM_000944	UAACAAAGCUGCAGUAUUG
D-008300-03	PPP3CA	NM_000944	GGACAAUUCUUUGAUUUGA
D-008300-04	PPP3CA	NM_000944	GAACAAGAUCCGAGCAAUA
D-008300-05	PPP3CA	NM_000944	GGGCUUAGACCGAAUUAAU
D-004779-01	SIK3	NM_025164	GCGCCAGGCUUUAUCUUAU
D-004779-05	SIK3	NM_025164	GAACAGCGACGAUGCUUAU
D-004779-06	SIK3	NM_025164	GCACUAACCUGCUUGGGUA
D-004779-20	SIK3	NM_025164	GGAGCAGGCAGGCGUGUAA
D-003605-07	NFATC1	NM_172390	UCAGAAACUCCGACAUUGA
D-003605-09	NFATC1	NM_172390	GGACAGCUAUCCGGUCGUG
D-003605-10	NFATC1	NM_172390	GUUGAGAUCCCGCCAUUUC
D-003605-23	NFATC1	NM_172390	AGGAAGAACACACGGGUAC
D-003486-01	EP300	NM_001429	GAAAUUAGGUUACACAACA
D-003486-02	EP300	NM_001429	GGACUACCCUAUCAAGUAA
D-003486-03	EP300	NM_001429	GAACAUGGCUCCACAACCA
D-003486-10	EP300	NM_001429	GGCAGUAUGUCGAUGAUAU
D-010045-03	ATF1	NM_005171	GCUCACAUUUCUCAUAUUG
D-010045-04	ATF1	NM_005171	GAAGAUUCCCACAAGAGUA
D-010045-05	ATF1	NM_005171	GCAAUCAGGUGGUCGUACA
D-010045-06	ATF1	NM_005171	GAUCCGAACUACACCUUCA
D-019570-03	TEAD4	NM_201443	GACAGAGUAUGCUCGCUAU
D-019570-05	TEAD4	NM_201443	UCAAGCACCUCCCUGAGAA
D-019570-07	TEAD4	NM_201443	GGACACUACUCUUACCGCA
D-019570-21	TEAD4	NM_201443	GUGCAUUGCCUAUGUCUUU
D-055714-01	Ppp3ca	NM_008913	GCAAAGCGCUACUGUUGAG
D-055714-02	Ppp3ca	NM_008913	ACAGAGUAUUUCACGUUUA
D-055714-03	Ppp3ca	NM_008913	UAACAGAGGGUGCUUCGAU
D-055714-04	Ppp3ca	NM_008913	CCUGGUCGCUGCCAUUUGU
D-061908-02	Sik3	NM_027498	GCCCACAGCUUGAACAUGA
D-061908-03	Sik3	NM_027498	GAUCAGGGCGCAAGAUUGU
D-061908-04	Sik3	NM_027498	GUACGGCCCUUAGUCAGUG
D-061908-05	Sik3	NM_027498	CAAAUAAGCGCCUCUCAAU
D-003606-01	NFATC2	NM_173091	CCAAUAAUGUCACCUCGAA
D-003606-04	NFATC2	NM_173091	GCAGAAUCGUCUCUUUACA
D-003606-05	NFATC2	NM_173091	GCGGGGAUCUUGAAGCUUA
D-003606-06	NFATC2	NM_173091	UCAUGUACUGCGAGAAUUU
D-003885-02	ELK1	NM_001257168	GCCAGAAGUUCGUCUACAA
D-003885-04	ELK1	NM_001257168	GCAAGAACAAGACCAACAU
D-003885-17	ELK1	NM_001257168	ACGGGAUGGUGGUGAAUUC
D-003885-18	ELK1	NM_001257168	UUUAAUGGGUUGGGAGUCU
D-009871-01	ATF2	NM_001880	GAAGAAAUCUGGCUAUCAU
D-009871-02	ATF2	NM_001880	GACAAACCCUUUCUAUGUA
D-009871-03	ATF2	NM_001880	GAAGUGGGUUUGUUUAAUG
D-009871-04	ATF2	NM_001880	GGACAAACCAUGCCUGUUG
D-003926-01	RUNX1	NM_001754	GACAUCGGCAGAAACUAGA
D-003926-03	RUNX1	NM_001754	CACCGCAAGUCGCCACCUA
D-003926-18	RUNX1	NM_001754	CAAAUUGAAAUGACGGUAU
D-003926-19	RUNX1	NM_001754	GGCGAUAGGUCUCACGCAA
D-009704-02	PPP3CB	NM_021132	GAAAGAAGGUCGAGUAGAU
D-009704-03	PPP3CB	NM_021132	UGACAGAAAUGUUGGUAAA
D-009704-04	PPP3CB	NM_021132	GAAGAAAUUGCGCUUAGAA
D-009704-05	PPP3CB	NM_021132	UAGUAUAGAGUGUGUCUUA
D-003484-01	DUSP1	NM_004417	CCAAUUGUCCCAACCAUUU
D-003484-02	DUSP1	NM_004417	CAACGAGGCCAUUGACUUC
D-003484-04	DUSP1	NM_004417	CCACCACCGUGUUCAACUU
D-003484-25	DUSP1	NM_004417	GUACCUGGGCAGUGCGUAU
D-009391-01	NFATC3	NM_004555	CAACUUGUCUUCCUAUUAA
D-009391-02	NFATC3	NM_004555	GAAGAUACGUGGCUCAAUG
D-009391-03	NFATC3	NM_004555	GGACAGAGAAGUUUGAUUU
D-009391-04	NFATC3	NM_004555	GGACAUCUCUUAGCCCAUA
D-003555-01	MAPK1	NM_138957	CCAAAGCUCUGGACUUAUU
D-003555-03	MAPK1	NM_138957	AAACAGAUCUUUACAAGCU
D-003555-04	MAPK1	NM_138957	CAAGAGGAUUGAAGUAGAA
D-003555-09	MAPK1	NM_138957	GUACAGGGCUCCAGAAAUU
D-008663-13	ATF3	NM_001030287	GGUUUGCCAUCCAGAACAA
D-008663-14	ATF3	NM_001030287	CACUGGUGUUUGAGGAUUU
D-008663-15	ATF3	NM_001030287	GCGACGAGAAAGAAAUAAG
D-008663-16	ATF3	NM_001030287	AGACGGAGUGCCUGCAGAA
D-012665-01	RUNX2	NM_001015051	CGGAAUGCCUCUGCUGUUA
D-012665-02	RUNX2	NM_001015051	GAAGCUUGAUGACUCUAAA
D-012665-03	RUNX2	NM_001015051	GCAAUUAAAGUUACAGUAG
D-012665-04	RUNX2	NM_001015051	GGACGAGGCAAGAGUUUCA
D-063545-01	Ppp3cb	NM_008914	GAUGAACAUUCGACAGUUU
D-063545-02	Ppp3cb	NM_008914	UAGUAUAGAGUGUGUCUUA
D-063545-03	Ppp3cb	NM_008914	UAAUACAGUUCGAGGAUGU
D-063545-04	Ppp3cb	NM_008914	GAGUAUUUGUUCUGAUGAU
D-040753-01	Dusp1	NM_013642	CAACGAGGCUAUUGACUUC
D-040753-02	Dusp1	NM_013642	CCAUGGGCCUGGAGCAUAU
D-040753-03	Dusp1	NM_013642	AAGCAGAGGCGGAGUAUCA
D-040753-04	Dusp1	NM_013642	GGACUAACCGGGUAAAGCU
D-003619-05	CREB1	NM_134442	GAGAGAGGUCCGUCUAAUG
D-003619-06	CREB1	NM_134442	CGUACAAACAUACCAGAUU
D-003619-07	CREB1	NM_134442	GAGUGGAGAUGCAGCUGUA
D-003619-08	CREB1	NM_134442	UGACUUAUCUUCUGAUGCA
D-003592-01	MAPK3	NM_001109891	GACCGGAUGUUAACCUUUA
D-003592-02	MAPK3	NM_001109891	AGACUGACCUGUACAAGUU
D-003592-06	MAPK3	NM_001109891	GCUACACGCAGUUGCAGUA
D-003592-19	MAPK3	NM_001109891	CCGGCUUCCUGACGGAGUA
D-005125-01	ATF4	NM_001675	GAUCAUUCCUUUAGUUUAG
D-005125-07	ATF4	NM_001675	CAUGAUCCCUCAGUGCAUA
D-005125-08	ATF4	NM_001675	GUUUAGAGCUGGGCAGUGA
D-005125-09	ATF4	NM_001675	CUAGGUACCGCCAGAAGAA
D-019689-01	POU2F1	NM_002697	GAAGAAACGCACCAGCAUA
D-019689-02	POU2F1	NM_002697	GGACAGAUAACUGGGCUUA
D-019689-03	POU2F1	NM_002697	CAACACAGCAACCGUGAUU
D-019689-04	POU2F1	NM_002697	ACACCAAAGCGAAUUGAUA
D-010005-01	PPP3CC	NM_005605	GAAGAAAGCCCAUUCAUGA
D-010005-02	PPP3CC	NM_005605	GGAGGAAUGUCACCUGAAA
D-010005-03	PPP3CC	NM_005605	UCACAGAGAUGCUGGUAAA
D-010005-04	PPP3CC	NM_005605	GGACAAUUCUUUGACCUAA
D-003963-01	DUSP4	NM_001394	GUACAUCGAUGCCGUGAAG
D-003963-03	DUSP4	NM_001394	GAAGGACACUAUCAGUACA
D-003963-05	DUSP4	NM_001394	GGACUGCCCAAACCACUUU
D-003963-06	DUSP4	NM_001394	CAUCACGGCUCUGUUGAAU
D-003268-05	JUN	NM_002228	UGGAAACGACCUUCUAUGA
D-003268-08	JUN	NM_002228	UAACGCAGCAGUUGCAAAC
D-003268-09	JUN	NM_002228	GAGCGGACCUUAUGGCUAC
D-003268-22	JUN	NM_002228	AAGUCAUGAACCACGUUAA
D-003514-13	MAPK8	NM_139047	GAUGACGCCUUAUGUAGUG
D-003514-15	MAPK8	NM_139047	GAACCAAGAAUGGAGUUAU
D-003514-16	MAPK8	NM_139047	ACAGAGAGCUAGUUCUUAU
D-003514-29	MAPK8	NM_139047	AGGAAUAGUAUGCGCAGCU
D-013571-01	KLF5	NM_001730	GAUGUGAAAUGGAGAAGUA
D-013571-02	KLF5	NM_001730	CAACCUGUCAGAUACAAUA
D-013571-03	KLF5	NM_001730	UAUACCAAGUCUUCUCAUU
D-013571-04	KLF5	NM_001730	CCAGAGACCGUGCGUAACA
D-003618-01	USF2	NM_003367	UGUCCAAGGCCUGCGAUUA
D-003618-02	USF2	NM_003367	GAUCGUCCAGCUUUCGAAA
D-003618-03	USF2	NM_003367	GGCCAGUUCUACGUCAUGA
D-003618-04	USF2	NM_003367	CCAGUUCUACGUCAUGAUG
D-048645-01	Ppp3cc	NM_008915	GAGGAAAGCAGACCAUUGA
D-048645-02	Ppp3cc	NM_008915	GGGAAGAGAGUGAGAAUGU
D-048645-03	Ppp3cc	NM_008915	CGUAACCGAUGAAGAAGGA
D-048645-04	Ppp3cc	NM_008915	GAAGGACCGACCAUGGAAA
D-061306-01	Dusp4	NM_176933	GUACAUCGACGCAGUAAAG
D-061306-02	Dusp4	NM_176933	GGACAUCUGCCUGCUUAAA
D-061306-03	Dusp4	NM_176933	GGACUGCAGCGUGCUCAAA
D-061306-04	Dusp4	NM_176933	GUGAACGUGCGCUGCAAUA
D-003269-05	JUNB	NM_002229	GCAUCAAAGUGGAGCGCAA
D-003269-06	JUNB	NM_002229	UGGAAGACCAAGAGCGCAU
D-003269-07	JUNB	NM_002229	CAUACACAGCUACGGGAUA
D-003269-08	JUNB	NM_002229	CCAUCAACAUGGAAGACCA
D-003505-05	MAPK9	NM_002752	GGAAAGAGCUAAUUUACAA
D-003505-06	MAPK9	NM_002752	AAAGAGAGCUUAUCGUGAA
D-003505-07	MAPK9	NM_002752	CAAGAUGUGUAUUUGGUUA
D-003505-09	MAPK9	NM_002752	GAAGAAAGAAGCAAGAAUG
D-008362-01	NFIC	NM_005597	CCGGUGAAGAAGACAGAGA
D-008362-02	NFIC	NM_005597	AGGACUUCGUGCUGAGCAU
D-008362-03	NFIC	NM_005597	ACUUCAAGAAGCACGAGAA
D-008362-04	NFIC	NM_005597	GCAAGAAGGCGCCGGGCUG
D-008580-01	MAFK	NM_002360	CAUUAAAGGUCAAGAAGGA
D-008580-02	MAFK	NM_002360	UGGAGAAGCUGGCGCGUGA
D-008580-03	MAFK	NM_002360	CGACUAAUCCCAAACCGAA
D-008580-04	MAFK	NM_002360	CGAAUAAGGCAUUAAAGGU
D-003959-02	SIK1	NM_173354	GCUCGGACCUCAGUGGUUU
D-003959-03	SIK1	NM_173354	ACGAUUAGAUUCAAGCAAU
D-003959-08	SIK1	NM_173354	GAAAAUCUAUCGUGAGGUU
D-003959-26	SIK1	NM_173354	GCUCAAGGAGUAUCGGAAU
D-004649-01	PRKACA	NM_207518	GAACACACCCUGAAUGAAA
D-004649-02	PRKACA	NM_207518	GAACACAGCCCACUUGGAU
D-004649-03	PRKACA	NM_207518	CAAGGACAACUCAAACUUA
D-004649-17	PRKACA	NM_207518	GCUAAGGGCAAAUGAACGA
D-003900-08	JUND	NM_005354	CGCUCAAGGACGAGCCACA
D-003900-09	JUND	NM_005354	GAAACACCCUUCUACGGCG
D-003900-10	JUND	NM_005354	CCGACGAGCUCACAGUUCC
D-003900-25	JUND	NM_005354	CCGGCAGCAUGAUGAAGAA
D-004324-01	MAPK10	NM_002753	GGAAUAAGGUAAUUGAACA
D-004324-02	MAPK10	NM_002753	GAAACUAUGUGGAGAAUCG
D-004324-03	MAPK10	NM_002753	GAAAGAACUUAUCUACAAG
D-004324-04	MAPK10	NM_002753	GAAAGAGAACACACAAUUG
D-006423-25	CEBPB	NM_005194	AGUUGAUGCAAUCGGUUUA
D-006423-26	CEBPB	NM_005194	UGACGCAACCCACGUGUAA
D-006423-27	CEBPB	NM_005194	GGCCCUGAGUAAUCGCUUA
D-006423-28	CEBPB	NM_005194	CGCCCGUGGUGUUAUUUAA
D-003421-01	NR2F1	NM_005654	GAAACUCUCAUCCGCGAUA
D-003421-02	NR2F1	NM_005654	UCUCAUCCGCGAUAUGUUA
D-003421-04	NR2F1	NM_005654	GGAACUUAACUUACACAUG
D-003421-05	NR2F1	NM_005654	GCAAACUGCUGCUGCGACU
D-044399-01	Sik1	NM_010831	CAACAUGGAUAUCAAGCUA
D-044399-02	Sik1	NM_010831	GCUCAACCCUCCUUGCAUA
D-044399-03	Sik1	NM_010831	AAACGCAGGUUGCAAUAAA
D-044399-04	Sik1	NM_010831	UGAACAAGAUCAAAGGGUU
D-047080-01	Prkaca	NM_008854	GCAAGGAGUUUACUGAGUU
D-047080-02	Prkaca	NM_008854	GAAUACAGCCCAGUUGGAU
D-047080-03	Prkaca	NM_008854	GUGAAAGGCCGUACUUGGA
D-047080-04	Prkaca	NM_008854	GGGAACCACUACGCCAUGA
D-003265-05	FOS	NM_005252	GGGAUAGCCUCUCUUACUA
D-003265-06	FOS	NM_005252	GAACAGUUAUCUCCAGAAG
D-003265-07	FOS	NM_005252	GGAGACAGACCAACUAGAA
D-003265-08	FOS	NM_005252	AGACCGAGCCCUUUGAUGA
D-008674-01	MITF	NM_000248	GAACGAAGAAGAAGAUUUA
D-008674-02	MITF	NM_000248	GCAGAUGGAUGAUGUAAUC
D-008674-03	MITF	NM_000248	GACCUAACCUGUACAACAA
D-008674-04	MITF	NM_000248	AGACGGAGCACACUUGUUA
D-011608-01	CEBPG	NM_001806	GGAAUUAAGUGUACUCAAA
D-011608-03	CEBPG	NM_001806	UCGAAACAGUGACGAGUAU
D-011608-04	CEBPG	NM_001806	CGACAAUGCAGGACAGUAG
D-011608-17	CEBPG	NM_001806	CAAUUUAGAGCUUCGGGAA
D-003007-05	FOXO3	NM_201559	CGAAUCAGCUGACGACAGU
D-003007-07	FOXO3	NM_201559	GUACUCAACUAGUGCAAAC
D-003007-21	FOXO3	NM_201559	CAGUAAAGAGGUACGAAAA
D-003007-22	FOXO3	NM_201559	UGCAUUAACUUGCGGUAUU
D-004778-05	SIK2	NM_015191	GGUAUGUCCUGGUGAAUUA
D-004778-09	SIK2	NM_015191	CAAGAGCUAUAACCACUUU
D-004778-10	SIK2	NM_015191	GGACCGACUCUUCCAAUUU
D-004778-23	SIK2	NM_015191	GGUGUGUGCUAUUGCAUAU
D-005027-01	PRKAA1	NM_006251	CAAAGUCGACCAAAUGAUA
D-005027-02	PRKAA1	NM_006251	GUAGAGCAAUCAAACAAUU
D-005027-03	PRKAA1	NM_006251	GACAAGCACUUACUCCAAA
D-005027-05	PRKAA1	NM_006251	ACAAUUGGAUUAUGAAUGG
D-004341-23	FOSL1	NM_005438	GCUCAUCGCAAGAGUAGCA
D-004341-24	FOSL1	NM_005438	GGACACAGGCAGUACCAGU
D-004341-25	FOSL1	NM_005438	AGCGAGAGAUUGAGGAGCU
D-004341-26	FOSL1	NM_005438	GCAGGCGGAGACUGACAAA
D-006526-01	EGR1	NM_001964	GGACAUGACAGCAACCUUU
D-006526-02	EGR1	NM_001964	GUUACUACCUCUUAUCCAU
D-006526-04	EGR1	NM_001964	GAUGAACGCAAGAGGCAUA
D-006526-05	EGR1	NM_001964	CCACAGGGCUUUCGGACAU
D-012603-01	TEAD1	NM_021961	CACAAGACGUCAAGCCUUU
D-012603-02	TEAD1	NM_021961	GAAAGGUGGCUUAAAGGAA
D-012603-03	TEAD1	NM_021961	CGAUUUGUAUACCGAAUAA
D-012603-04	TEAD1	NM_021961	CCCAAUGUGUGAAUAUAUG
D-001210-01	siGENOME Non-targeting Control		UAGCGACUAAACACAUCAA
D-041008-01	Sik2	NM_178710	GACCACAGCUGGAUAUAUG
D-041008-02	Sik2	NM_178710	GCAUGGGAGUUGUUCUUUA
D-041008-03	Sik2	NM_178710	AAGCAUAGCUCAAAUCAAG
D-041008-04	Sik2	NM_178710	CCAAAGGAAUUCUGGAGUU
D-041035-01	Prkaa1	NM_001013367	GAGGAGAGCUAUUUGAUUA
D-041035-02	Prkaa1	NM_001013367	UAAAGUGGCUGUGAAGAUA
D-041035-04	Prkaa1	NM_001013367	GGACCCAUCUUAUAGUUCA
D-041035-05	Prkaa1	NM_001013367	GUUCUUGGUUGCCGAAACA
D-004110-01	FOSL2	NM_005253	GGCCCAGUGUGCAAGAUUA
D-004110-02	FOSL2	NM_005253	GAAAUUCCGGGUAGAUAUG
D-004110-03	FOSL2	NM_005253	GCUCACCGCAGAAGCAGUA
D-004110-04	FOSL2	NM_005253	GCAGCUGUCUCCUGAAGAG
D-009109-01	MAFG	NM_032711	GCAUGAAGCUGGAGCUCGA
D-009109-05	MAFG	NM_032711	UCACAAUAGUAAAGUCCAA
D-009109-06	MAFG	NM_032711	UCAGAGAACGCCAGCAUGA
D-009109-20	MAFG	NM_032711	CCACUAGGCACAUGGCGAA
D-012604-01	TEAD3	NM_003214	GGACAAAGCCCUUCAGAGC
D-012604-02	TEAD3	NM_003214	UCUACAAGCUCGUCAAAGA
D-012604-03	TEAD3	NM_003214	GAUUGAAGGAGCUCUAUGA
D-012604-04	TEAD3	NM_003214	UUGAUUGCACGCUAUAUUA
D-001210-03	siGENOME Non-targeting Control		AUGUAUUGGCCUGUAUUAG
