# Supplementary material for: Adenosine integrates light and sleep signalling for the regulation of circadian timing in mice
Source: Nat Commun. 2021 Apr 9;12:2113. doi: 10.1038/s41467-021-22179-z (PMC8035342; doi:10.1038/s41467-021-22179-z)
Supplement: Supplementary file 6 — Supplementary Data 3 [file 41467_2021_22179_MOESM6_ESM.xlsx]

## Sheet: Sheet1
Jagannath et al., Supplemental Table 3 - Chemicals
Chemicals	Source	Identifier
2,3'-Dideoxyinosine	Sigma Aldrich	D0162
Adenosine	Sigma Aldrich	A9521
Alfacalcidiol	Tocris	4159
Bay606583	Tocris	4472
CGS15943	Sigma Aldrich	C199
CGS21680	Sigma Aldrich	C141
N6CPA	Tocris	1702/50
Forskolin	Sigma Aldrich	F886
IB-MECA	Tocris	1055/6
JNJ4025593	Merck/Millipore	116765
KW3902	Tocris	4167/10
KW6002	Tocris	5147/10
Levocetirizine dihydrochloiride	Abcam	ab141947
Risperidone	Tocris	2865/10
Todralazine (hydrochloride)	Cayman Chemical	1957-03-14
Mifeprestone	Tocris	1479/100
Tasimelteon	Formosa Laboratories	VEC-162
ABT702 dihydrochloride	Tocris	2372/10
