# Supplementary material for: Adenosine integrates light and sleep signalling for the regulation of circadian timing in mice
Source: Nat Commun. 2021 Apr 9;12:2113. doi: 10.1038/s41467-021-22179-z (PMC8035342; doi:10.1038/s41467-021-22179-z)
Supplement: Supplementary file 7 — Supplementary Data 4 [file 41467_2021_22179_MOESM7_ESM.xlsx]

## Sheet: Munka1
Protein names	Gene names	Intensity 4h_CGS	Intensity 4h_DMSO
Early growth response protein 1	EGR1	50680000	0
Transcription factor MafF	MAFF	32787000	0
Zinc finger protein 117	ZNF117	29845000	0
CCAAT/enhancer-binding protein gamma	CEBPG	29236000	0
T-box transcription factor TBX3	TBX3	26072000	0
Transcriptional enhancer factor TEF-1;Transcriptional enhancer factor TEF-3;Transcriptional enhancer factor TEF-5;Transcriptional enhancer factor TEF-4	TEAD1;TEAD4;TEAD3;TEAD2	20627000	0
Protein CASP	CUX1	11688000	0
Transcription regulator protein BACH1	BACH1	11422000	0
Protein ENL	MLLT1	7618700	0
Homeobox protein Hox-A13;Homeobox protein Hox-C13	HOXA13;HOXC13	6669300	0
Sal-like protein 1;Sal-like protein 2;Sal-like protein 3	SALL1;SALL2;SALL3	5873000	0
Myc-associated zinc finger protein	MAZ	5238800	0
Homeobox protein Hox-B9	HOXB9	4659700	0
Transcription termination factor 2	TTF2	3154500	0
Transcription factor E3;Microphthalmia-associated transcription factor	TFE3;MITF	104020000	0
Transcription factor AP-1	JUN	14873000	0
Upstream stimulatory factor 2	USF2	37796000	0
Transcription factor MafG	MAFG	56502000	0
Krueppel-like factor 5	KLF5	142700000	0
CCAAT/enhancer-binding protein beta	CEBPB	126470000	0
Cyclic AMP-responsive element-binding protein 1	CREB1	81531000	0
Ras-responsive element-binding protein 1	RREB1	29275000	0
Zinc finger protein 608	ZNF608	29543000	0
Zinc finger protein 609	ZNF609	64763000	0
DNA-binding protein SATB1	SATB1	81718000	0
POU domain, class 2, transcription factor 1	POU2F1	39663000	0
CGG triplet repeat-binding protein 1	CGGBP1	127260000	0
Nucleolar transcription factor 1	UBTF	2919600000	220240000
Transcription factor A, mitochondrial	TFAM	845700000	943490000
Zinc finger transcription factor Trps1	TRPS1	593520000	0
Lymphoid enhancer-binding factor 1;Transcription factor 7-like 2;Transcription factor 7;Transcription factor 7-like 1	LEF1;TCF7L2;TCF7;TCF7L1	6820800	0
Runt-related transcription factor 1	RUNX1	408330000	0
Runt-related transcription factor 2	RUNX2	7259200	0
Zinc finger protein 638	ZNF638	4053900	129580000
Zinc finger protein 512	ZNF512	2951100	554230000
Runt-related transcription factor 2	RUNX2	162730000	0
Transcription factor GATA-4	GATA4	6581300	0
COUP transcription factor 1;COUP transcription factor 2;Nuclear receptor subfamily 2 group F member 6	NR2F1;NR2F2;NR2F6	10179000	0
Runt-related transcription factor 3	RUNX3	30110000	0
Circadian locomoter output cycles protein kaput	CLOCK	13323000	0
Zinc finger homeobox protein 3	ZFHX3	405930000	77894000
Fos-related antigen 2	FOSL2	15162000	15768000
Transcription activator BRG1	SMARCA4	16444000	326010000
Zinc finger protein 148	ZNF148	13907000	46066000
SAFB-like transcription modulator	SLTM	23388000	773590000
Zinc finger protein 512B	ZNF512B	10248000	16490000
Legend: Intensity of reading from LC MS/MS from nuclear fractions isolated from cells treated with 30uM CGS15943 or DMSO
