# Supplementary material for: Adenosine integrates light and sleep signalling for the regulation of circadian timing in mice
Source: Nat Commun. 2021 Apr 9;12:2113. doi: 10.1038/s41467-021-22179-z (PMC8035342; doi:10.1038/s41467-021-22179-z)
Supplement: Supplementary file 9 — Source Data [file 41467_2021_22179_MOESM9_ESM.zip]

Archive with 22 entries (19 files):
- source data/
- source data/source data Fig 1 and 2.xlsx
- __MACOSX/
- __MACOSX/source data/
- __MACOSX/source data/._source data Fig 1 and 2.xlsx
- source data/source data suppl Fig 2.xlsx
- __MACOSX/source data/._source data suppl Fig 2.xlsx
- source data/source data suppl Fig 3.xlsx
- __MACOSX/source data/._source data suppl Fig 3.xlsx
- source data/source data suppl Fig 4.xlsx
- __MACOSX/source data/._source data suppl Fig 4.xlsx
- source data/source data suppl Fig 5.xlsx
- __MACOSX/source data/._source data suppl Fig 5.xlsx
- source data/source data Fig 4.xlsx
- __MACOSX/source data/._source data Fig 4.xlsx
- source data/source data Fig 5.xlsx
- __MACOSX/source data/._source data Fig 5.xlsx
- source data/source data Fig 3.xlsx
- __MACOSX/source data/._source data Fig 3.xlsx
- source data/source data suppl fig 1.xlsx
- __MACOSX/source data/._source data suppl fig 1.xlsx
- __MACOSX/._source data
