# Supplementary material for: Adenosine integrates light and sleep signalling for the regulation of circadian timing in mice
Source: Nat Commun. 2021 Apr 9;12:2113. doi: 10.1038/s41467-021-22179-z (PMC8035342; doi:10.1038/s41467-021-22179-z)
Supplement: Supplementary file 9 — Source Data [file 41467_2021_22179_MOESM9_ESM.zip › source data/source data Fig 1 and 2.xlsx]

## Sheet: Fig 1a
Time (h)	IB-MECA	DMSO
0.5	406.87	451.573
0.520833	462.062	403.396
0.541667	483.708	332.312
0.5625	498.766	224.729
0.583333	472.505	84.5625
0.604167	412.823	-68.875
0.625	345.036	-233.438
0.645833	245.266	-392.417
0.666667	137.01	-557.536
0.6875	23.3438	-716.62
0.708333	-99.7188	-882.693
0.729167	-229.25	-1050.23
0.75	-367.141	-1196.89
0.770833	-505.073	-1336.48
0.791667	-655.667	-1458.09
0.8125	-797.682	-1553.22
0.833333	-938.63	-1626.76
0.854167	-1072.7	-1671.19
0.875	-1200.1	-1664
0.895833	-1321.98	-1629.94
0.916667	-1435.72	-1538.15
0.9375	-1536.34	-1396.2
0.958333	-1612.71	-1221.34
0.979167	-1674.19	-986.859
1	-1700.9	-745.214
1.02083	-1690.41	-478.88
1.04167	-1648.33	-195.432
1.0625	-1556.63	78.4844
1.08333	-1424.72	357.984
1.10417	-1266.2	624.677
1.125	-1071.2	870.172
1.14583	-855.365	1104.08
1.16667	-621.401	1305.28
1.1875	-363.896	1460.94
1.20833	-103.078	1588.87
1.22917	161.495	1673.13
1.25	412.505	1730.78
1.27083	650.599	1762.66
1.29167	862.536	1752.78
1.3125	1050.26	1710.46
1.33333	1202.5	1635.67
1.35417	1342.08	1530.21
1.375	1450.67	1416.88
1.39583	1524.67	1298.49
1.41667	1584.94	1169.29
1.4375	1594.13	1021.55
1.45833	1586.28	861.448
1.47917	1560.02	674.562
1.5	1522.28	487.167
1.52083	1455.43	311.453
1.54167	1382.05	126.943
1.5625	1289.57	-65.4167
1.58333	1191.54	-249.505
1.60417	1099.89	-429.432
1.625	1001.1	-612.62
1.64583	898.995	-756.802
1.66667	783.453	-915.224
1.6875	665.167	-1058.03
1.70833	553.448	-1174.57
1.72917	444.464	-1276.16
1.75	335.365	-1349.53
1.77083	218.693	-1403.43
1.79167	94.8125	-1428.29
1.8125	-18.8073	-1416
1.83333	-141.63	-1363.01
1.85417	-252.13	-1277.55
1.875	-366.719	-1168.54
1.89583	-495.495	-1046.96
1.91667	-613.688	-905.068
1.9375	-730.427	-741.943
1.95833	-838.885	-557.802
1.97917	-944.068	-360.703
2	-1037.09	-168.089
2.02083	-1120.62	32.474
2.04167	-1187.21	234.401
2.0625	-1220.52	429.964
2.08333	-1244.69	624.083
2.10417	-1241.26	785.776
2.125	-1224.82	933.844
2.14583	-1185.98	1063.66
2.16667	-1119.69	1163.84
2.1875	-1035.68	1241.96
2.20833	-935.766	1300.7
2.22917	-833.448	1322.45
2.25	-713.844	1324.88
2.27083	-581.062	1315.76
2.29167	-442.854	1262.94
2.3125	-288.276	1195.63
2.33333	-143.062	1110.95
2.35417	-1.54167	999.682
2.375	142.26	883.484
2.39583	273.125	763.359
2.41667	391.286	635.589
2.4375	503.349	504.198
2.45833	602.792	379.406
2.47917	690.74	226.365
2.5	772.807	77.5625
2.52083	833.797	-55.3698
2.54167	885.599	-203.568
2.5625	927.979	-319.37
2.58333	944.089	-434.344
2.60417	947.094	-548.495
2.625	931.359	-642.958
2.64583	895.786	-740.276
2.66667	869.135	-804.38
2.6875	828.906	-856.328
2.70833	772.958	-887.776
2.72917	707.854	-907.036
2.75	640.057	-916.823
2.77083	572.089	-905.995
2.79167	500.719	-890.016
2.8125	436.224	-840.807
2.83333	356.036	-790.786
2.85417	264.911	-725.385
2.875	195.208	-641.208
2.89583	118.917	-546.74
2.91667	43.9635	-446.714
2.9375	-28.9531	-350.734
2.95833	-103.599	-248.359
2.97917	-172.302	-156.797
3	-235	-58.25
3.02083	-288.057	39.9115
3.04167	-336.5	132.609
3.0625	-391.016	227.812
3.08333	-421.651	312.552
3.10417	-448.24	396.125
3.125	-481.906	460.573
3.14583	-484.938	516.13
3.16667	-498.484	562.021
3.1875	-506.609	597.948
3.20833	-491.052	629.724
3.22917	-480.677	651.245
3.25	-471.927	658.312
3.27083	-444.229	664.984
3.29167	-419.984	657.474
3.3125	-393.641	645.849
3.33333	-357.708	635.432
3.35417	-314.417	608.958
3.375	-272.979	579.068
3.39583	-232.198	536.839
3.41667	-180.307	487.182
3.4375	-137.604	452.344
3.45833	-91.8125	404
3.47917	-34.6667	356.568
3.5	20.25	309.807
3.52083	53.3333	238.51
3.54167	91.1719	184.141
3.5625	122.688	137.635
3.58333	155.089	82.7708
3.60417	196.646	35.2865
3.625	239.938	-14.3281
3.64583	259.719	-79.2083
3.66667	268.37	-130.094
3.6875	285.068	-191.115
3.70833	273.531	-256.38
3.72917	266.281	-319.87
3.75	244.672	-394.766
3.77083	207.589	-464.229
3.79167	163.635	-539.729
3.8125	128.167	-617.281
3.83333	92.2448	-684.958
3.85417	47.0625	-755.724
3.875	2.71875	-817.151
3.89583	-55.6094	-871.536
3.91667	-111.052	-930.286
3.9375	-171.833	-984.927
3.95833	-219.932	-1042.22
3.97917	-274.844	-1098.04
4	-332.932	-1151.73
4.02083	238.672	-448.797
4.04167	-44.7865	-575.833
4.0625	-317.688	-650.219
4.08333	-524.104	-624.943
4.10417	-1286.05	-1242.21
4.125	-1116.35	-905.651
4.14583	-865.682	-518.542
4.16667	-601.922	-135.469
4.1875	-336.771	208.646
4.20833	-87.6667	504.516
4.22917	118.198	739.057
4.25	283.448	921.26
4.27083	402.688	1050.68
4.29167	482.557	1140.51
4.3125	532.323	1193.99
4.33333	547.714	1206.89
4.35417	554.766	1202.94
4.375	549.99	1170.81
4.39583	532.703	1119.16
4.41667	513.302	1059.65
4.4375	482.776	997.979
4.45833	435.26	914.63
4.47917	383.161	822.125
4.5	326.781	717.594
4.52083	270.083	590.396
4.54167	227.062	473.635
4.5625	181.214	358.755
4.58333	130.271	229.094
4.60417	64.6927	90.2031
4.625	-13.0938	-60.1927
4.64583	-76.9792	-198.974
4.66667	-141.016	-329.771
4.6875	-181.385	-448.901
4.70833	-210.349	-549.609
4.72917	-237.083	-654.161
4.75	-241.781	-739.677
4.77083	-239.161	-808.755
4.79167	-234	-876.245
4.8125	-223.344	-918.714
4.83333	-204.911	-953.016
4.85417	-185.927	-964.12
4.875	-154.938	-959.625
4.89583	-127.245	-945.609
4.91667	-98.276	-908.427
4.9375	-63.4115	-867.74
4.95833	-35.3125	-791.828
4.97917	8.55208	-708.052
5	41.1927	-608.062
5.02083	74.125	-485.693
5.04167	98.5625	-367.589
5.0625	124.359	-236.547
5.08333	144.526	-101.062
5.10417	159.036	34.8542
5.125	171.833	162.469
5.14583	172.188	283.911
5.16667	177.161	394.37
5.1875	176.349	493.781
5.20833	176.182	571.542
5.22917	170.599	640.281
5.25	162.901	687.646
5.27083	147.521	708.339
5.29167	119.719	727.547
5.3125	95.4167	720.63
5.33333	67.0521	702.547
5.35417	33.2969	682.604
5.375	17.8698	630.964
5.39583	-9.16667	587.521
5.41667	-34.7135	532.401
5.4375	-50.2552	471.823
5.45833	-80.5208	420.172
5.47917	-105.385	352.635
5.5	-123.948	283.24
5.52083	-147.099	204.089
5.54167	-163.87	125.016
5.5625	-173.766	53.4531
5.58333	-188.026	-5.59896
5.60417	-200.495	-64.1719
5.625	-204.12	-112.338
5.64583	-203.974	-159.016
5.66667	-204.807	-210.661
5.6875	-188.917	-255.062
5.70833	-182.573	-297.38
5.72917	-173.609	-331.38
5.75	-154.505	-354.641
5.77083	-145.271	-364.411
5.79167	-125.88	-368.875
5.8125	-112.38	-366.135
5.83333	-100.792	-360
5.85417	-81.2031	-352.536
5.875	-61.9375	-335.406
5.89583	-40.151	-320.146
5.91667	-14.1615	-296.875
5.9375	7.86458	-267.542
5.95833	21.7344	-239.406
5.97917	42.4219	-197.943
6	59.5625	-160.469
6.02083	73.9896	-119.859
6.04167	89.026	-75.9844
6.0625	96.6667	-37.401
6.08333	94.2188	7.41667
6.10417	97.4427	47.0469
6.125	99.7292	89.6354
6.14583	99.5573	124.74
6.16667	107.906	159.062
6.1875	104.375	197.766
6.20833	95.7969	229.521
6.22917	92.6354	260.542
6.25	78.7552	277.661
6.27083	69	290.464
6.29167	70.9688	304.318
6.3125	59.5	313.062
6.33333	57.1302	321.745
6.35417	52.9531	322.151
6.375	39.0833	313.87
6.39583	29.724	303
6.41667	14.3385	292.49
6.4375	1.28646	279.552
6.45833	-8.40625	267.667
6.47917	-16.0729	253.958
6.5	-22.776	235.594
6.52083	-26.4635	216.526
6.54167	-34.6458	193.807
6.5625	-44.0417	164.932
6.58333	-51.9323	140.927
6.60417	-61.401	113.266
6.625	-57.8021	86.0938
6.64583	-58.1042	67.3281
6.66667	-54.7708	45.651
6.6875	-52.3333	27.5729
6.70833	-55.099	8.29167
6.72917	-54.6458	-14.1198
6.75	-48.5521	-33.875
6.77083	-46.9375	-50.7604
6.79167	-39.6719	-67.9583
6.8125	-26.5052	-78.3021
6.83333	-22.0833	-91.6458
6.85417	-9.36458	-99.3281
6.875	-1.3125	-110.682
6.89583	11.4844	-124.177
6.91667	18.3177	-134.031
6.9375	20.5469	-149.724
6.95833	31.6615	-154.974
6.97917	37.9792	-158.26
7	54.1562	-159.844
7.02083	67.2812	-159.323
7.04167	71.5312	-161.667
7.0625	78.9688	-163.323
7.08333	84.0573	-160.896
7.10417	92.974	-160.229
7.125	103.016	-156.312
7.14583	106.469	-150.75
7.16667	113.438	-149.323
7.1875	113.458	-143.693
7.20833	112.63	-136.865
7.22917	106.25	-131.177
7.25	111.479	-123.391
7.27083	114.141	-116.271
7.29167	111.849	-109
7.3125	109.057	-103.375
7.33333	85.2083	-96.7083
7.35417	73.0365	-91.1042
7.375	56.625	-88.2344
7.39583	44.2917	-83.3229
7.41667	35.875	-78.7031
7.4375	16.9583	-73.7812
7.45833	1.47917	-70.9635
7.47917	-15.7448	-66.1979
7.5	-36.6042	-64.7917
7.52083	-61.6719	-64.6562
7.54167	-86.1719	-61.1406
7.5625	-106.469	-62.1979
7.58333	-132.203	-62.6927
7.60417	-146.844	-61.2448
7.625	-115.912	-47.0417
7.64583	-84.5521	-31.724

## Sheet: Fig 1b
[IB-MECA, uM)	period of rep 1(h)	period of rep 2(h)	period of rep 3(h)	period of rep 4(h)
100	31.52	31.11	31.36	30.96
33	31.12	31.52	31.73	31.52
10	29.81	29.54	29.59	29.64
3.3	26.18	26.08	26.3	26.47
1	23.61	23.75	24.54	23.67
0.33	22.5	22.78	23.05	22.93
0.33uM = 0 (DMSO control, as impossible to plot log0)

## Sheet: Fig 1c
Time (min)	IBMECA 30 uM cAMP-GLO readout			IBMECA 10 uM cAMP-GLO readout			IBMECA 3 uM cAMP-GLO readout			IBMECA 1 uM cAMP-GLO readout			DMSO cAMP-GLO readout
	18256	20073	15334	13568		15303	15309	17122	11376	11698	19766	15249	20017	17230
0	21247	21699	16476	16279		17621	18122	19702	13168	14551	23251	16983	21415	18506
0	22890	24024	16640	17786		17480	18233	19462	12644	15405	24830	17803	22833	19005
0	22883	23772	17498	18227		18232	17846	20613	13738	15199	26424	18906	22046	19946
1	23298	23059	17416	18855		18292	18417	20524	14295	16347	25140	17735	22473	19966
1	21516	22070	16922	16619		17987	16283	19005	13320	14459	21907	17535	18802	16517
1	28147	28579	21482	21266		21978	21703	23508	15820	18153	26923	20832	16791	16536
1	28640	28054	21555	21572		22166	21214	22852	16270	19833	28207	22236	16738	15936
2	28634	28092	20200	22410		22620	21420	23084	15842	19117	28020	21177	15774	15074
2	28154	29757	20696	21587		22083	21029	23639	15577	19397	27881	21650	15269	14316
2	28614	29232	23062	23597		22860	22183	23523	16793	19805	28241	20815	15304	14889
2	28558	29877	22413	23766		23888	22213	24916	17291	19041	28347	22499	14603	14785
3	30107	31955	24768	24569		25172	23773	24772	17750	20598	29469	22181	15405	15178
3	31841	33253	26332	25267		27299	23982	27600	18240	20335	30475	22725	15164	14616
3	34946	36024	28453	27813		29253	24963	26266	19425	22165	30908	24140	14383	14792
4	36421	37185	31941	29771		30219	26225	27948	19347	22126	31995	24587	15448	15213
4	37925	40833	32381	32220		32605	28165	30664	19983	23304	33618	24827	14652	14726
4	40105	42098	35612	34594		35072	28565	31090	21133	23426	33486	25338	14437	14834
4	41489	43835	38079	36387		35800	29905	31582	22447	25390	34604	26395	14588	15024
5	44853	48175	40351	36728		38403	32230	31975	23252	25024	35443	26476	14451	14664
5	45411	49813	41070	37472		40477	33012	31968	23504	26240	35902	28087	14040	14550
5	47867	53105	44928	38990		41257	35154	34262	24326	24757	36121	28592	14234	14282
5	48812	56547	45352	40856		43545	35340	33953	23940	26796	38265	27801	13741	14938
6	51940	56988	47738	42381		45800	35473	34381	25556	26912	38931	28880	13954	14205
6	53088	59959	50142	43126		45472	37390	34693	24954	26669	38589	29982	14072	14770
6	53799	60616	49474	46581		47144	38189	36002	26269	28517	38462	30549	13572	13601
6	56262	63294	51759	45736		49202	40068	36216	27375	27728	39249	30886	13682	13698
7	58528	66265	54969	47805		48902	38941	37607	27338	29929	39963	30935	13285	13676
7	58933	66432	55755	47214		50435	40537	38459	27922	29427	40450	31295	14008	13849
7	61738	68083	56596	51185		51834	42053	38156	28901	29804	40670	32610	12641	13427
8	62036	70860	57397	52703		52546	42110	38846	29020	29778	40723	32270	13130	13320
8	62905	72404	61098	51116		52479	44534	39593	29867	29540	42440	33211	13310	12944
8	66164	74006	61407	53208		53969	43788	39739	30801	30423	41596	33174	13778	12354
8	65414	75182	61257	52643		54267	44456	40129	31722	30526	42459	34394	13212	12993
9	67987	75612	63366	53304		55079	45407	40946	31094	30399	42129	33726	13097	13072
9	68624	75077	63738	55206		55804	45458	39640	30675	30431	42161	34249	13214	13130
9	70221	75509	64941	55534		56299	46590	41835	31506	30708	42376	34298	13071	12594
9	70569	78754	65759	56576		57894	48083	42207	32223	30589	42488	32763	12412	13015
10	72113	77137	67180	56161		57214	46928	41973	32759	31053	42596	35580	13197	12533
10	73906	80867	66733	56506		59216	48902	42130	32339	32295	43212	35649	13001	12249
10	74133	80414	67625	56988		58270	49154	42447	33416	31165	41073	35687	13072	11848
10	75312	83145	69852	57112		59756	49850	43024	32892	30507	43772	36318	12599	12698
11	73864	81792	69698	58758		58767	47328	42978	32550	31400	42692	33974	12864	12600
11	75646	82606	70354	59821		60330	50185	43306	33813	31142	43345	37170	13009	12641
11	73657	83519	70999	57970		60420	49221	44162	34131	31303	44347	35878	13160	12927
12	74456	86634	71433	59036		60247	49207	45287	34631	31568	43715	36528	13009	12344
12	78420	83793	71113	60760		60287	47630	44845	33831	31204	42494	37675	13487	12903
12	75847	85276	70768	59788		60103	48871	45973	34921	31333	43727	36685	13488	12375
12	76673	87579	71320	59951		59191	49833	45480	34914	30818	43630	36654	12647	12914
13	78348	86566	72851	61018		61521	49996	45360	35027	31612	43121	36850	13197	12323
13	78441	88045	72086	60531		60351	51830	45037	34811	31928	44030	37526	13327	12333
13	78451	87542	73858	60933		60298	50486	47400	35650	31706	43745	37960	12889	13230
13	80456	89477	72293	60911		60983	51460	46562	35761	31268	43387	37904	14064	12620
14	80448	88767	74352	63129		61202	51375	47756	36261	32336	42572	37759	13840	13319
14	79248	89479	72707	62490		60644	50783	47761	36945	31623	43155	38910	14267	12678
14	80542	89677	72052	62341		61927	51967	46611	37421	32460	43323	38844	14642	12317
14	80542	90610	72646	62915		61258	52474	48494	38004	31616	42230	39614	14199	12854
15	80806	88733	74839	62393		60169	54344	49441	37567	33083	44181	40575	14281	13526
	80033	89343	73858	62845		61639	54202	47636	37260	32749	43013	39761	14509	13399
	80205	91768	72993	62780		58746	53221	48753	37624	33328	41762	40747	15073	13267

## Sheet: Fig 1e
Time (h)	DMSO Per1				IB-MECA 30uM Per1
0	141.005	164.273	124.095	119.83	141.005	164.273	124.095	119.83
2	193.488	195.237	213.92	203.701	307.361	234.224	239.034	292.596
4	170.844	221.203	231.991	240.097	243.241	240.82	218.616	247.249
8	92.369	113.134	108.906	90.7225	99.195	109.733	125.73	86.9883
12	45.9032	47.2895	46.6117	46.4478	56.5739	66.5507	65.4769	56.7529
24	190.105	223.254	227.443	217.162	130.433	129.123	143.263	138.11
Time (h)	DMSO Per2				IB-MECA 30uM Per2
0	114.068	124.846	108.068	101.806	114.068	124.846	108.068	101.806
2	135.758	153.945	151.226	156.291	297.66	232.754	238.955	284.98
4	82.4974	107.932	113.377	122.313	178.052	182.063	188.297	170.158
8	49.2556	62.7533	57.6491	62.7823	89.6346	78.7416	73.365	64.5344
12	58.9725	59.3898	52.8425	59.4051	79.2803	74.6325	72.5353	64.5177
24	116.094	138.218	155.184	135.788	155.455	166.764	158.111	160.223

## Sheet: Fig 1f
DMSO	CGS15943 10 µM
1	3
-56111.8	-49424.2
-66124.4	-63131.9
-75438.4	-76889.6
-83461.9	-89637.7
-79334	-92456.4
-73193.9	-96259.9
-65084.5	-94582.5
-55869.5	-88053.6
-45329	-77738.4
-33777.2	-64793.9
-21024	-49825.8
-7768.63	-33883.3
5371.8	-17593.8
18518.6	-1853.42
31191.6	13166
43171.6	26862.3
54347.9	38878.1
64356.3	49709.2
72885.7	58868.6
79847.7	66804.1
86053.4	72980.3
90641.6	78224.1
94304.8	82111.7
96849.8	85178.8
97982.2	87212.4
98060.7	87795.9
97191.2	87499.3
95354.3	85983.4
92253.1	84376.2
88573.1	81838.5
83661.6	79108.5
77813.1	75827.7
70673.6	72535.9
63082.9	69160.3
54317	66223.1
45094.8	63212.3
35147.8	60748.7
24490.9	58486.1
13274.3	56548.5
1894.02	54906.2
-9621.98	53356
-21243.8	51721
-32582.7	50020.8
-44302.7	48748.1
-54980.7	46757.2
-65515.3	44769.2
-75177.6	42304.8
-83976.5	39612.9
-91144.1	36382.1
-97348.7	32833.7
-101585	29231.8
-103738	24734.7
-104229	19873
-102447	14863.6
-98796.4	9501.6
-92714.9	3850.59
-84958.8	-1413.07
-75391.9	-6874.59
-64205.5	-12689
-51670.1	-18354.2
-38262.1	-23792.8
-24012.8	-29546.8
-9352.47	-34965.9
5119.71	-40111
19580	-45459.9
33451.9	-49911.7
46187.1	-54212.5
57853.1	-58040.6
68680.7	-61279.5
77890	-63623.9
85464.4	-65646.8
91575.6	-66697.2
96109.4	-66942.5
98927	-66776.1
100066	-65752.7
99821.3	-63512.3
97781.1	-60620.3
94304.1	-56856.5
89567.1	-52163
83252.7	-47076.4
75836.9	-41175.8
67990	-34797.2
59212.5	-27767.8
49783.2	-20753
39411.4	-13568
28982.5	-6368.84
18435.2	897.13
8054.22	7688.16
-2156.55	14289
-12828.6	20663
-22476.9	26331.2
-31942.6	31733.4
-40172.6	36411.4
-48041.2	40313
-54942.9	43464.1
-61013.8	46185.9
-65452.7	48220.5
-68372.8	49429.5
-70186.7	50241.2
-70301.2	50145.4
-69042.5	49881.8
-66448.9	49209.7
-62466	48265.5
-57261.5	46707.3
-51268.1	44835.5
-43728	42455.1
-35563.8	39858.9
-26668.4	37663.3
-17012.3	34674.7
-6556.86	31640.8
3971.64	28132.9
14800.2	24771.4
25600.4	21209
35946.8	17748.8
45822.1	14284.6
54776.7	10365.7
62724.3	6658.06
69376.3	2939.64
75328.1	-511.086
79599.2	-4118.64
82720	-7510.73
84262.1	-10674.4
83867.9	-13914.1
82672.8	-16998.6
80021.4	-19881.2
76501.1	-22430.6
71929.3	-24845.3
66323.1	-26774
59531	-28776.7
51815.6	-30378.6
43897.5	-31802.5
35035.3	-33114.1
25482.1	-34159
15083.1	-35216
3936.11	-36008.7
-6815.1	-36863.3
-18426.8	-37496
-30052.6	-38026.7
-42066.2	-38440.9
-53591.3	-38396.9
-65458.6	-38349.9
-76074.8	-38140
-86526.9	-37838.9
-96478.7	-37318.5
-105787	-36643.7
-114310	-35767.2
-81985	-25645.9
-90343.3	-24174.1
-98080.1	-23764.2
-104756	-22876.5
-107756	-21061.9
-107982	-18270
-103839	-14540.2
-95729.9	-10221.4
-123460	-14255.2
-106696	-9220.07
-85840.9	-2484.48
-62604.1	4236.62
-39590.4	10041.5
-16639.1	15377.3
5519.51	19588.8
25510.2	22762.8
43609.3	24830.6
59960.3	25570.7
73870.8	25141.9
85213.8	23344.7
93940.4	20406.1
99915.7	16106.5
102820	10513
102849	4074.14
100395	-3547.47
95943.9	-11454.8
89504.8	-19911.8
80451.2	-28696.1
69834.6	-37733.5
57237.4	-46595.2
43265.8	-54914.1
29139.5	-62721.7
14583.5	-69571.6
-870.424	-75694.8
-16382.1	-80392.5
-30865.8	-83607.2
-44138.2	-84870.3
-55254.1	-84552.6
-64571	-82345
-71896.5	-77900.4
-76908	-71052.5
-79419	-62452
-79718.1	-51872.6
-77099.7	-39564.4
-72124.4	-25585.7
-64592.5	-10028.7
-54873.2	6329.61
-43322	22792.6
-30372.7	39036.5
-15968.5	55669.1
-663.318	71508.6
15215.9	85873.5
30752.3	98973.9
45909.6	109626
60749.6	118524
74978.2	125589
87816.2	130412
98832.7	132197
108260	132018
115490	130053
121128	126033
123611	120613
124216	113535
122107	105005
118012	95460.6
112042	85449.1
104593	74567.6
95583.9	63526.8
85034.8	52081.1
74111.9	40555.1
62135.9	29370.8
49742.9	18169.8
37113.9	7614.16
24086.6	-2765.06
11202.5	-12826.5
-1759.94	-22465
-14120.8	-31628.9
-25910.9	-40141.3
-37471.2	-47984.9
-48231.4	-55228.2
-57969.6	-62141.1
-66448.1	-68080.7
-73876.5	-73181.4
-79841.4	-77433.7
-84562.3	-81033.9
-88052.6	-83616.9
-89655	-85169.1
-89819.3	-85465.8
-88408.1	-84803.9
-85873.7	-82851
-81515.1	-79830.2
-76048	-75979.5
-69271.9	-70829.4
-61356.1	-64655.5
-52494.1	-57716.5
-42655	-49799.6
-32537.7	-41074.2
-21439.8	-31742
-10423.6	-21700.5
1009.27	-11188.2
12148	-412.654
22740.9	10420.7
32657.3	20875
41533.2	30956
49611.6	40672.5
56467.3	49218.4
61753.4	56618.3
65763.2	63162.9
68425.1	68529.8
69958	72355.2
70214.6	75141.5
69224.3	76431.5
66740	76305.6
63007.1	75433.9
58567.6	73421.3
53098.2	70268.2
46702.6	66058.5
39852.4	61208.1
32748.8	55498.4
25017.5	49469.3
17644.9	42912.9
9945.54	35692.5
2551.21	28250.8
-5104.97	20689
-12165.5	13312.3
-18932.1	5908.94
-25715.3	-1344.72
-31841.8	-8543.53
-37379.5	-15376.5
-42188.5	-21658.5
-46550.1	-27448.6
-49614	-32932.4
-52132.5	-37966.8
-53429.4	-42456
-54182.4	-46315.9
-53835.8	-49667
-52948.6	-52188.8
-51081.7	-54053.8
-48248.8	-55164.6
-44917.6	-55476.1
-41037.1	-54915.1
-36641.3	-53510.1
-31743.5	-51464.6
-26472.7	-48521.8
-20968.2	-44909.7
-15005.8	-40567.1
-9590.02	-35681.4
-3997.98	-30107.1
1911.18	-24454.3
7295.38	-18355
12558.2	-11890.4
17776.4	-5096.86
22615.7	1364.98
26596.6	7583.49
30226.7	13691
33155.1	19264.8
35427.2	24925
37043.3	29686
38362.2	33800.8
38766.6	37081.2
38599.4	40065.4
37658	42343.2
36312	43777.7
34575.5	44944.5
32768.5	44928
30257.6	44444.8
27347.3	43221.3
24327.2	41575
20875.8	39242.2
17710.9	36506
14597.8	33538.5
11456.1	29764.9
7999.25	25791.3
4853.15	21680.5
1731.66	17568.5
-1571.54	13247.5
-4217.78	8985.5
-6734.41	4522.07
-8443.53	51.7188
-10283.1	-4286.74
-11788	-8310.95
-12760.6	-12146.6
-13285.2	-15614.2
-13086.6	-19000
-12739.2	-22192.9
-12091.9	-24618.8
-11749.1	-26741.9
-10964.6	-28232.4
-9964.25	-29487.3
-8915.25	-30528.4
-7648.74	-31120.6
-6311.8	-31126.2
-5024.04	-30558.2
-3744.3	-29873.8
-2187.1	-28694
-601.797	-27324.7
1184.11	-25497.5
3037.93	-23189.8
4521.98	-20833.4
5919.02	-18130.9
7274.66	-15142.5
8406.72	-12286.1
9129.24	-9585.75
10021.9	-6578.35
10326.8	-3578.21
10350.3	-712.711
10320	2018.89
9969.14	4587.33
9316.69	6828.46
8555	8996.51
7940.68	11066.3
6549.26	12507.3
5265.32	13734.3
3900.32	14638.5
2114.43	15552.4
215.984	15791.6
-1648.62	15705.9
-3485.35	15437.5
-5694.99	14941.9
-7620.11	14105.8
-9711.69	12960.9
-11798.8	11531.9
-13808.2	9824.82
-15724.2	8039.72
-17801.5	6029.31
-19714.2	3989.19
-21479.8	1815.33
-23232.6	-442.854
-25041.5	-2832.4
-26629.7	-4931.02
-27941.5	-7270.96
-25113.4	-7356.94
-21977.9	-7093.93
-18722.6	-6639.7
-15319.5	-5945.35

## Sheet: Fig 1g
[CGS15943] M	Period (h)
0.0001	34.24	34.07	33.4	34.16
3e-05	30.4	31.38	33.72
1e-05	26.71	27.27	27.34	26.99
3e-06	26.2	26.22	24.98	26.09
1e-06	25.64	25.47	25.26	25.29
3e-07	24.68	25.62	24.09	25.02
1e-07	24.56	25.39	24.36	24.54
3e-08	24.27	25.01	24.38	24.07
last data point = 0 (DMSO control, as impossible to plot log0)

## Sheet: Fig 1h
	Time (min)	CGS 30uM (cAMP-GLO readout)			CGS 3uM (cAMP-GLO readout)			CGS 0uM (cAMP-GLO readout)			IBM 1uM (cAMP-GLO readout)			Forsk 10uM (cAMP-GLO readout)
	0	2817	2591	2438	2344	2067	2895	2448	2614	2903	8986	8641	8339	1333	1525	1497
	2.5	2693	2395	2593	2354	2147	2273	2600	2451	2716	7745	7464	7498	1584	1393	1439
	5	2704	2127	2518	2502	2086	2776	2634	2654	2582	6988	6813	7061	1060	1380	1519
	7.5	2659	1942	2177	2525	2173	2386	2972	2193	2936	6613	6619	6698	1473	1808	1384
	10	2704	2127	2518	2502	2086	2776	2634	2654	2582	6367	6140	6754	1326	1494	1466
	12.5	2659	1942	2177	2525	2173	2386	2972	2193	2936	6311	6086	6405	1286	1388	1427
	15	4461	3426	4059	3330	2993	3836	3745	3304	4215	79233	82532	51403	2770	3107	3644
	17.5	4782	3683	4324	3550	3121	3920	3656	3389	4044	147280	110123	110892	4032	4395	4969
	20	4538	3583	3997	2913	3203	3621	3413	3617	3562	155962	113161	142256	7160	5671	6340
	22.5	4688	3044	3869	3422	3197	3687	3367	3638	3716	143694	104739	146389	9191	8152	8775
	25	4769	3263	3670	2961	2815	3435	3132	3431	3733	122162	89453	139596	11022	10345	10897
	27.5	4047	3275	3898	3461	2745	2944	3050	3015	3654	101963	78965	129800	11384	11149	11674
	30	4077	3048	3408	3188	2655	2974	3127	3170	3183	85203	69677	112462	11983	11476	11623
	32.5	3540	2675	3286	3188	2496	3036	2953	3230	3261	75494	62633	97382	11777	11242	11374
	35	3454	2763	3497	2933	2518	2996	2858	3123	3160	64265	55462	90750	11474	10249	11046
	37.5	3735	2635	3101	3466	2395	3392	2757	2755	3065	56935	49540	83185	10398	10221	11017
	40	3508	2975	2922	2886	2486	2678	2736	2915	3284	49750	46717	78831	11537	11249	10588
	42.5	3216	2874	3121	2854	2565	3021	2865	2622	2893	47485	41978	77565	11425	10442	11162
	45	3481	2843	3087	3067	2364	2872	2993	2772	3180	43734	39920	76346	10620	10294	10776
	47.5	3520	2576	3024	2763	2798	2512	2842	2807	3276	40567	37357	72396	11062	10245	10860
	50	3284	2806	2951	3157	2494	2957	2827	2549	2974	39761	36325	72557	10813	10113	10402
	52.5	3067	2788	3079	2859	2818	2980	2633	2796	2878	37991	34481	70181	11028	9502	10837
	55	3002	2562	2995	2805	2831	2672	2475	2696	2973	35855	32870	70817	10618	10337	10198
	57.5	3324	2245	2888	2589	2630	2961	2764	2833	3056	35578	32391	69853	10669	10337	10639
	60	3211	2565	2849	2835	2568	2873	2762	2890	3065	34189	31088	67406	10671	10108	10413
	62.5	3035	2898	2646	2887	2760	2775	2878	2545	3023				10624	10403	9862
	65	3206	2572	2798	2673	2454	2881	2733	2824	3085				10987	9907	10425
	67.5	3203	2594	2868	2854	2583	2560	2622	2566	3101				10418	9980	10970
	70	3312	2755	2466	2569	2406	2660	2713	3215	2953				10889	10095	10219
	72.5	3338	2747	2775	2698	2288	2664	2592	2826	2916				10867	10020	10401
	75	3206	2528	2639	2735	2125	2612	2534	2721	2735				10878	10285	10365
	77.5	3582	2668	2962	2831	2091	2749	2280	2671	2974				10945	10695	10675
	80	3095	2577	2892	2411	2106	2547	2662	2834	2684				10971	11053	10696
		2867	2710	2752	2709	2298	2689	2456	2618	2724				10817	10689	10148
		2933	2577	2659	2438	2467	2772	2612	2512	2755				10993	10961	11165

## Sheet: Fig 1j
	Time (h)	DMSO Per1				CGS15934 30uM Per1				JNJ 30uM Per1
	0	212.658	204.033	190.164	197.597	212.658	204.033	190.164	197.597	212.658	204.033	190.164	197.597
	2	190.212	192.111	242.499	214.042	210.809	239.898	225.735	247.612	173.949	185.473	166.729	172.92
	4	169.937	164.113	172.443	164.482	200.044	200.751	222.576	213.282	198.637	194.198	175.599	161.008
	8	66.0751	60.8952	54.1235	52.2858	95.9428	103.185	93.0937	79.3676	74.5373	76.1978	60.1241	65.9757
	12	32.9706	24.8112	24.1854	18.8293	62.9051	63.3133	67.8703	51.4216	42.3344	35.3866	27.3281	31.5215
	24	146.308	162.721	160.614	150.681	156.455	177.026	204.762	156.568	167.744	159.882	135.978	136.725
	Time (h)	DMSO Per2				CGS15934 30uM Per2				JNJ 30uM Per2
	0	76.6336	80.3924	84.6373	82.5523	76.6336	80.3924	84.6373	82.5523	76.6336	80.3924	84.6373	82.5523
	2	93.1863	88.5562	122.015	103.528	120.907	138.246	130.053	123.823	113.306	82.9408	86.8371	96.9819
	4	62.9316	52.5779	58.401	58.4978	79.2807	90.4401	72.9365	69.1231	95.3413	109.823	98.3063	65.1123
	8	26.5608	24.5786	24.1024	31.1257	46.7299	41.3789	53.5692	38.1097	38.6759	41.6663	42.3237	37.0889
	12	38.9798	34.4723	35.7922	38.873	46.7022	45.1678	52.6429	46.921	38.1063	50.2315	46.7415	46.135
	24	76.8232	80.5014	71.992	82.7909	113.809	132.295	129.501	95.7654	77.4793	84.4878	57.9094	71.8303

## Sheet: Fig 2a
https://usegalaxy.org/u/ajagannath/h/starprom2015

## Sheet: Fig 2c
	Time (h)	siAP CGS30	siAP CGS3	siAP CGS0.3	siAP CGS0.03	siAP CGS0.003	siAP CGS0	CGS30	CGS3	CGS0.3	CGS0.03	CGS0.003	CGS0
	0	0.539039	0.551115	0.572896	0.576505	0.607396	0.622393	0.715867	0.653075	0.660707	0.646819	0.671809	0.639266
	0.5	0.964579	0.9701	0.995447	0.990716	0.998023	1	0.96775	0.928144	0.948525	0.948156	0.983626	0.970594
	1	0.988971	1	1	1	1	0.992123	0.983585	0.973353	0.980668	0.983791	1	0.993055
	1.5	1	0.993371	0.979967	0.978071	0.992659	0.987865	1	1	1	1	0.995525	1
	2	0.989419	0.96475	0.971782	0.963098	0.963617	0.977927	1.00149	1.01155	0.995557	1.00446	0.989647	0.994658
	2.5	0.947658	0.921301	0.935131	0.91991	0.933421	0.936234	0.987572	0.992875	0.9821	0.98251	0.967811	0.964216
	3	0.881566	0.839631	0.877931	0.836096	0.864993	0.898622	0.947076	0.939171	0.931676	0.926545	0.918008	0.918819
	3.5	0.803663	0.747794	0.808068	0.761397	0.797666	0.821623	0.895974	0.870546	0.859135	0.875125	0.845396	0.833126
	4	0.714425	0.669872	0.721205	0.657507	0.711544	0.749044	0.829837	0.793741	0.791778	0.802626	0.769435	0.753294
	4.5	0.635074	0.579914	0.649215	0.566169	0.628777	0.678065	0.773173	0.717792	0.71901	0.741122	0.695752	0.675149
	5	0.554423	0.497021	0.576934	0.493929	0.550113	0.613892	0.708773	0.657887	0.658211	0.674161	0.629685	0.609519
	5.5	0.48524	0.433531	0.504811	0.428058	0.48612	0.54336	0.660335	0.614772	0.62586	0.636483	0.575117	0.575204
	6	0.430606	0.376329	0.456494	0.375084	0.432053	0.490563	0.639285	0.602664	0.604626	0.621743	0.548426	0.560334
	6.5	0.387581	0.335932	0.405833	0.338992	0.3888	0.4422	0.63724	0.625471	0.620216	0.641709	0.541643	0.588052
	7	0.362889	0.304777	0.382742	0.308561	0.3506	0.414581	0.657005	0.672199	0.671801	0.690465	0.563929	0.65017
	7.5	0.348717	0.291843	0.357865	0.303384	0.330053	0.376305	0.704143	0.740366	0.747278	0.768794	0.61507	0.747739
	8	0.345073	0.295542	0.347162	0.30303	0.325982	0.364021	0.779611	0.820456	0.849384	0.859927	0.680045	0.859205
	8.5	0.347312	0.302972	0.351591	0.306094	0.320276	0.361201	0.880905	0.912408	0.95746	0.966031	0.769961	0.969381
	9	0.363311	0.324203	0.357574	0.322016	0.336176	0.367397	0.977775	1.00823	1.07998	1.07701	0.869863	1.10209
	9.5	0.381171	0.343427	0.364562	0.340416	0.355131	0.378759	1.08879	1.09981	1.20229	1.17734	0.97007	1.21083
	10	0.397362	0.359461	0.373411	0.355604	0.378147	0.39766	1.19777	1.18886	1.30338	1.26985	1.06349	1.32494
	10.5	0.41805	0.38465	0.395114	0.368556	0.393394	0.419855	1.30677	1.25726	1.39409	1.358	1.16077	1.43011
	11	0.434838	0.392485	0.406714	0.391212	0.41329	0.44601	1.40027	1.31983	1.47914	1.41986	1.23238	1.50811
	11.5	0.445981	0.411361	0.424196	0.403596	0.429938	0.467608	1.48044	1.36666	1.54473	1.47548	1.30456	1.55447
	12	0.44649	0.415092	0.439161	0.399564	0.444972	0.487024	1.54929	1.39986	1.59109	1.50594	1.35042	1.59505
	12.5	0.447562	0.414987	0.453951	0.408904	0.455293	0.520026	1.6025	1.41443	1.6252	1.53186	1.39722	1.61607
	13	0.448615	0.412486	0.462692	0.410971	0.461395	0.526168	1.64383	1.42406	1.63423	1.53812	1.41437	1.62882
	13.5	0.451548	0.401818	0.475081	0.40734	0.461309	0.541096	1.675	1.42101	1.6374	1.53464	1.43408	1.61906
	14	0.449932	0.391846	0.483972	0.401473	0.468436	0.545367	1.69882	1.40999	1.63924	1.54165	1.4429	1.61351
	14.5	0.44613	0.3827	0.487927	0.386444	0.45851	0.551943	1.72131	1.40023	1.63586	1.53166	1.44147	1.59772
	15	0.434715	0.363136	0.484711	0.380661	0.457281	0.542249	1.73801	1.3846	1.61941	1.52198	1.44412	1.5819
	15.5	0.424951	0.352427	0.482044	0.375466	0.437342	0.545923	1.75044	1.36143	1.61182	1.50354	1.43772	1.56658
	16	0.414221	0.345758	0.472364	0.360306	0.427737	0.542154	1.76547	1.35916	1.60768	1.49241	1.4375	1.54904
	16.5	0.402859	0.330848	0.466556	0.351562	0.419509	0.533273	1.77594	1.35351	1.58814	1.48105	1.43102	1.52604
	17	0.167975	0.143258	0.260374	0.177397	0.229453	0.29235	0.976233	0.713152	0.860882	0.763521	0.751414	0.735139
	17.5	0.38686	0.316125	0.368268	0.27476	0.296064	0.389782	1.72751	1.27277	1.3256	1.1873	1.14763	1.18716
	18	0.380231	0.322244	0.367877	0.279481	0.298863	0.383179	1.7512	1.27141	1.34668	1.21162	1.1909	1.2488
	18.5	0.373628	0.321791	0.371774	0.27989	0.296021	0.384047	1.82434	1.30872	1.35665	1.21169	1.20516	1.25767
	19	0.390469	0.309553	0.36619	0.27841	0.305157	0.395165	1.98077	1.39749	1.38539	1.22405	1.22774	1.27181
	19.5	0.405081	0.293996	0.370802	0.275514	0.29913	0.400033	2.24082	1.51144	1.43182	1.24475	1.25283	1.28088
	20	0.431177	0.278439	0.358097	0.272339	0.304847	0.406568	2.52931	1.67473	1.48622	1.28409	1.28606	1.31275
	20.5	0.451197	0.264039	0.350029	0.268595	0.299889	0.395775	2.86225	1.87666	1.60132	1.35425	1.33202	1.39235
	21	0.492554	0.25393	0.342634	0.272739	0.300658	0.403083	3.1617	2.08888	1.73102	1.43807	1.4158	1.50346
	21.5	0.520187	0.241335	0.343133	0.268884	0.298329	0.406866	3.41468	2.28718	1.86891	1.52416	1.50072	1.5849
	22	0.547117	0.243456	0.339236	0.276017	0.302592	0.414472	3.57417	2.45046	1.98205	1.61675	1.58543	1.6702
	22.5	0.559665	0.235694	0.336585	0.275961	0.312209	0.419638	3.64571	2.5647	2.07694	1.69976	1.65464	1.73824
	23	0.578912	0.225284	0.334433	0.271734	0.313609	0.420276	3.66899	2.6593	2.13953	1.75242	1.70243	1.78259
	23.5	0.59124	0.213823	0.324495	0.267422	0.323621	0.417401	3.6426	2.6803	2.17151	1.7889	1.74325	1.82688
	24	0.605939	0.207615	0.320324	0.26353	0.319421	0.408263	3.57387	2.69646	2.19036	1.81009	1.76397	1.8359
	24.5	0.616546	0.19443	0.303847	0.2546	0.306909	0.396792	3.50562	2.6954	2.18872	1.81068	1.75465	1.81947
	25	0.622746	0.18347	0.291998	0.253296	0.308747	0.38204	3.40516	2.64972	2.16168	1.80583	1.74737	1.79011
	25.5	0.642792	0.174736	0.281778	0.244376	0.301919	0.371709	3.30149	2.62246	2.12419	1.78629	1.73219	1.75545
	26	0.646208	0.166764	0.267279	0.235232	0.290849	0.351981	3.19713	2.58981	2.10389	1.76134	1.69955	1.69742
	26.5	0.64403	0.156379	0.261637	0.218154	0.288787	0.345202	3.08823	2.56474	2.06215	1.73991	1.68374	1.65992
	27	0.646506	0.1486	0.254283	0.207502	0.278775	0.316471	2.99678	2.54551	2.02512	1.69905	1.65752	1.59593
	27.5	0.641835	0.142077	0.248492	0.203647	0.269564	0.299021	2.8997	2.51521	1.98925	1.67854	1.62864	1.53957
	28	0.64021	0.141291	0.243282	0.195871	0.261433	0.291089	2.81332	2.53056	1.95632	1.64948	1.60859	1.48699
	28.5	0.635978	0.139745	0.231998	0.1856	0.257298	0.272731	2.7461	2.49632	1.94835	1.63581	1.59293	1.44626
	29	0.643363	0.133181	0.231824	0.173076	0.251261	0.27048	2.69372	2.47204	1.93398	1.61323	1.57769	1.41066
	29.5	0.632439	0.131004	0.228293	0.171195	0.24329	0.259444	2.62929	2.43218	1.91939	1.59619	1.56755	1.36657
	30	0.623343	0.125427	0.219094	0.162349	0.232583	0.249451	2.54781	2.40826	1.90285	1.5879	1.53432	1.32922
	30.5	0.621595	0.12312	0.222717	0.150561	0.230863	0.243702	2.48871	2.3786	1.88967	1.56915	1.52001	1.29309
	31	0.618478	0.120044	0.215621	0.1434	0.227294	0.235133	2.4385	2.33966	1.88193	1.55337	1.50842	1.24877
	31.5	0.614948	0.117317	0.207561	0.140634	0.213799	0.228069	2.38154	2.27228	1.86187	1.54327	1.49324	1.19325
	32	0.610997	0.116604	0.203872	0.136612	0.204342	0.221846	2.31271	2.23273	1.84364	1.51739	1.47658	1.15488
	32.5	0.610918	0.112881	0.193884	0.134731	0.19557	0.222564	2.25109	2.18356	1.8278	1.50666	1.46083	1.11422
	33	0.615071	0.109708	0.184263	0.127654	0.188048	0.213995	2.19457	2.12966	1.81117	1.49799	1.44058	1.08622
	33.5	0.612832	0.105515	0.175056	0.126276	0.17951	0.209114	2.14027	2.06785	1.77731	1.47493	1.41022	1.05982
	34	0.62163	0.100011	0.166091	0.121126	0.173323	0.200342	2.08263	2.01376	1.74921	1.44694	1.39221	1.0229
	34.5	0.620296	0.0941107	0.159493	0.11972	0.172191	0.190905	2.02969	1.97225	1.72198	1.43547	1.3865	0.984251
	35	0.620103	0.0909459	0.153635	0.116182	0.159166	0.188302	1.97755	1.90773	1.68756	1.41358	1.35939	0.957278
	35.5	0.623281	0.0899017	0.145127	0.109552	0.158567	0.182268	1.92427	1.85408	1.66149	1.39431	1.34916	0.947303
	36	0.618188	0.0857818	0.141271	0.110222	0.145873	0.174323	1.87326	1.80857	1.62662	1.38716	1.32603	0.928262
	36.5	0.619646	0.0853933	0.138903	0.104375	0.144121	0.169821	1.81188	1.75781	1.59064	1.37061	1.31613	0.914946
	37	0.614983	0.0831917	0.140083	0.0997747	0.138672	0.164154	1.76074	1.71793	1.56392	1.35605	1.29211	0.895635
	37.5	0.621736	0.0840578	0.121861	0.0998491	0.136321	0.156981	1.71672	1.66109	1.54167	1.33196	1.2769	0.874777
	38	0.601461	0.0828598	0.116253	0.0972233	0.134034	0.155219	1.67223	1.60207	1.51351	1.31474	1.25736	0.866959
	38.5	0.598792	0.0786509	0.113045	0.0972233	0.131374	0.14749	1.61772	1.53997	1.49098	1.29747	1.23933	0.851295
	39	0.586244	0.0783999	0.109622	0.0952864	0.129301	0.143341	1.57902	1.49826	1.47779	1.28462	1.21965	0.838518
	39.5	0.583557	0.0794036	0.106523	0.0944484	0.124076	0.14566	1.54441	1.44808	1.45974	1.26696	1.2118	0.829508
	40	0.571914	0.077461	0.10442	0.0921484	0.120389	0.139355	1.50476	1.39821	1.44806	1.25607	1.19781	0.826592

[truncated: 3 more sheets: Fig 2d and 2e, Fig 2g, Fig 2h]
