# Supplementary material for: Adenosine integrates light and sleep signalling for the regulation of circadian timing in mice
Source: Nat Commun. 2021 Apr 9;12:2113. doi: 10.1038/s41467-021-22179-z (PMC8035342; doi:10.1038/s41467-021-22179-z)
Supplement: Supplementary file 9 — Source Data [file 41467_2021_22179_MOESM9_ESM.zip › source data/source data suppl Fig 2.xlsx]

## Sheet: Supp Fig 2a
[KW392] M	Period (h)
0.0001	27.68	27.28	27.44	27.43
3e-05	27.6	27.25	26.96	27.09
1e-05	27.08	26.87	26.44	27.1
3e-06	26.7	26.47	26.31	26.52
1e-06	24.05	25.56	24.96	25.04
3e-07	24.93	25.18	24.27	24.95
1e-07	23.55	24.82	23.07	24.69
3e-08	24.07	25.18	23.6	25.21

## Sheet: Supp Fig 2b
[JNJ] M	Period (h)
0.0001		24.3	25.1	26.5
3e-05	25.9	24	24.9	25.4
1e-05	24.1	22.9	23.9	24.1
3e-06	24	23.5	23.8	23.4
1e-06	22.8	22.9	21.9	22.8
3e-07	22.6	22.4	21.5	23.6
1e-07	22.9	21.9	21.9
3e-08	21.6	21.3	22.1
0	22.6	22.3	22.6

## Sheet: Supp Fig 2c
[kw6002]	Period (h)
0.0001	28	27.31
3e-05	26	29
1e-05	25.82	26.24
3e-06	24.3	24
1e-06	23.5	23.2
3e-07	23.5	23.7
1e-07	23.6	23.4

## Sheet: Supp Fig 2d
CGS	cAMP-GLO Luminescence (RLU)
4e-05	12850	15795	11233
1e-05	16452	14163	18582
2.5e-06	22986	19081	23068
6.3e-07	25901	26007	26249
1.6e-07	20999	21272	21350
4e-08	23197	25576	28903
1e-08	19820	22926	27973
1e-09	25026	25547	24429

## Sheet: Supp Fig 2e
DMSO	CGS	IB-MECA	Forskolin
0.226921	0.297463	0.658704	0.623496
0.397949	0.420625	0.529554	0.65618
0.355442	0.322129	0.640439	0.623251

## Sheet: Supp Fig 2f
IB-MECA 10 µM		29.4733	22.9515	25.4092
CGS21680 10 µM		10.4299	12.4197	14.1926
BAY606583 10 µM		31.5908	35.8829	37.8979
Forskolin 10 µM		49.3362	41.1434	46.6724
DMSO		1.09797	1.15829	1.0427
CGS15943 10 µM		0.929404	0.976778	0.961506
JNJ40255293 10 µM		0.979421	1.17929	1.10937
KW-3902 10 µM		1.04737	0.891684	0.958364

## Sheet: Supp Fig 2g
IB-MECA 10 µM		3.16618	3.09413	2.99389
CGS21680 10 µM		1.60213	1.5782	1.32653
BAY606583 10 µM		2.50366	2.54371	2.87047
Forskolin 10 µM		3.01226	2.77492	2.81696
DMSO		1.13797	1.11321	1.09768
CGS-15943 10 µM		1.03178	0.893802	1.28015
JNJ40255293 10 µM		1.03832	0.95933	1.015
KW-3902 10 µM		1.08035	0.987896	0.7691

## Sheet: Supp Fig 2h
		DMSO				JNJ
per1	0	1.07034	0.961288	0.896834	1.07153	1.07034	0.961288	0.778089	0.846042
	1	0.771022	0.91637	1.14382	1.16878	1.01696	1.24613	0.949626	0.89955
	2	1.04957	0.880939	1.06554	1.00395	1.45086	0.765453	1.28439	0.968066
	4	0.945077	1.26472		0.790208	1.05578	0.861337	1.03841	1.141

## Sheet: Supp Fig 2i
		DMSO				JNJ
per2	0	1.1887	1.04194	0.777362	0.991989	1.36726	1.38018	1.06438	1.04095
	1	1.0321	0.915008	0.793135	1.25975	1.26425	0.997868	0.903918	1.00329
	2	0.789422	0.8918	1.23415	1.08462	1.07747	1.013	1.28913	0.812139
	4	0.853084	1.16924		0.977681	1.12464	1.07342	1.04552	1.06406

## Sheet: Supp Fig 2j
		DMSO								KW3902				KW6002
per1	0	94.659	101.288	100.175	100.721					94.659	101.288	100.175	100.721	94.659	101.288	100.175	100.721
	0.5	72.767	71.4427	101.594	95.2204					72.2805	85.7626	85.5714	93.0642	83.5172	88.8292	94.6469	90.8326
	1	106.672	88.2262	82.5333	83.5407					80.3395	78.5217	63.8921	67.4078	109.657	77.712	69.0725	77.2711
	2	126.123	101.258	131.596	146.472					128.43	126.177	115.757	120.306	121.523	105.259	105.862	109.716
	4	141.093	140.887	115.056	99.4602					141.507	181.924	172.247	157.293	125.903	153.788	139.464	111.44
	8	37.1643	39.0695	37.555	48.1882					26.296	34.4952	33.357	37.9651	48.2313	34.3813	40.3892	49.388
	24	89.0441	76.7149	76.1532	102.628					117.46	114.621	106.337	135.982	82.8388	78.7337	83.7778	109.011

[truncated: 4 more sheets: Supp Fig 2k, Supp Fig 2l, Supp Fig 2m, Supp Fig 2n]
