# Supplementary material for: Adenosine integrates light and sleep signalling for the regulation of circadian timing in mice
Source: Nat Commun. 2021 Apr 9;12:2113. doi: 10.1038/s41467-021-22179-z (PMC8035342; doi:10.1038/s41467-021-22179-z)
Supplement: Supplementary file 9 — Source Data [file 41467_2021_22179_MOESM9_ESM.zip › source data/source data suppl Fig 3.xlsx]

## Sheet: Supp Fig 3b
	Fos	Jun	NR2F1	POU2F1	RUNX2	JUND	TEAD1	TEAD4	FOXO3	ATF3	CEBPB	NFIC	TEAD3	MAPK10	MAPK1	ATF4	F8	USF2	MAFK	EP300	GAPDH	MAPK8	ATF2	RUNX1	MAFG	ATF1	MITF	MAPK9	KLF5	EGR1	JunB	MAPK3	ELK1	FOSL1	Fosl2	Creb1
	3330	5802	5190	6829	8365	7036	7387	4510	7983	9531	12347	7072	6548	7995	11161	6029	9196	6016	10777	14418	12992	10878	10277	11827	9169	13899	9213	13165	13802	16835	9921	15797	13454	18793	13095	10380
	4333	4179	6767	3795	7693	7139	4371	7340	9307	10713	8524	6139	8156	15120	13453	6471	10627	6569	12371	10100	7329	12859	5230	12305	7432	17756	10698	5108	17345	27865	8646	17615	14184	16308	15239	18062
	2868	4343	3976	7385	3555	5235	9208	7997	6093	7248	7417	6798	12689	11512	9836	6227	11099	6532	12082	7961	5015	12456	11055	11742	8523	15934	9066	8750	18173	15807	12080	11576	12361	21009	14266	17792
	2681	3898	6176	5228	5685	6835	5061	7457	9306	7992	7714	5887	7478	8510	4774	8599	8536	8386	8652	13133	8288	15359	9643	10346	7936	12907	11751	15539	16340	11995	12858	11899	10696	18787	14018	20572
	3266	4420	5017	7856	6426	8340	5078	7261	9110	8299	9123	11551	8810	11990	13678	8411	12014	15877	13274	5681	7421	10717	14031	11415	19966	9152	15839	22159	12121	9504	23060	14699	27657	11425	15823	16657
	3905	4543	6604	4358	6509	5699	8593	5260	9388	9673	8415	6888	9818	8941	10676	6719	9591	9352	10472	10120	10817	20878	7825	9990	6378	10186	13912	9128	15642	15463	14706	10958	20297	19872	25659	21604
	2829	3475	3652	6643	6548	5482	6425	7406	8041	7218	8128	11460	9293	7632	7177	8648	9344	10775	9111	6491	12083	5724	9557	9834	12551	16050	13495	11194	15098	9732	12962	15156	14385	25291	17942	20046
	1961	4564	4346	4242	6718	8181	9412	6235	9364	9077	8287	9840	8235	7030	6062	17713	8325	12990	8253	12342	10417	6720	10051	9835	16162	9595	14210	14440	9338	10834	15462	30395	15705	19533	18134	18798
	2322	3426	5907	4641	5170	4800	11531	13586	5902	7695	7034	11698	6052	4988	5452	13559	10552	13737	7554	10500	13700	6038	18276	10635	14567	9247	15215	20763	7443	7852	21963	13483	21679	10241	22430	27127
	2738	4281	6057	6722	6463	6699	9576	11262	8120	6885	8772	8663	9188	5141	7196	11872	8608	9265	8506	10580	13432	5267	11016	10971	16169	7672	16511	11469	7909	8326	26421	16692	17285	10873	19179	18070
	3909	6519	12228	16487	11891	13405	25973	18633	11541	20098	21792	18825	23533	15734	12124	23028	10351	15098	25752	16521	24886	15693	27296	18448	28479	13404	34378	32948	33309	19433	27603	54687	42720	23122	37060	56615
	3294	4743	10893	15687	10196	14120	17214	24099	13020	16947	17337	15751	25851	15170	15792	29564	16391	20258	24491	18690	28099	14108	29502	15872	27556	13421	29769	33763	33648	22258	22170	43607	40955	28246	25341	55627
	4211	5403	13191	16165	13374	13146	25456	13324	14100	18517	20761	15223	24719	17258	14065	25393	18380	23237	21607	13544	25693	13580	25307	15474	32328	11552	30075	29517	32945	20079	22454	52728	30528	24952	29532	42277
	2396	5338	14120	13001	13546	13778	18979	10171	16296	17250	16384	16040	17707	17297	13796	22063	21401	25856	23870	12812	23661	13618	21905	19212	28267	13303	32437	24720	36422	17862	17909	44969	29703	25015	27870	45647
	4103	4013	13677	20129	12340	19478	18689	15905	16367	19088	22806	14505	24542	16576	19081	23636	16357	24609	24708	13777	17798	15034	25336	18527	26605	10970	26663	24213	32911	20317	25302	44936	37785	24076	28758	44856
	3099	4076	11590	16012	9438	14016	23401	14696	13512	17972	19636	17876	21158	14672	13386	19005	10601	19148	23885	16057	14909	16350	21688	15680	23981	14720	31325	24968	28655	15500	22353	60513	29009	23531	25302	45568
	3917	5929	12844	12590	11200	14539	22005	18830	15760	19268	19156	17502	23286	13571	15688	20499	18366	22907	24769	14983	21479	14027	17003	17424	27671	13351	28321	25411	32031	21942	19921	54581	29772	25389	24744	42078
	2215	4981	16537	11343	11526	15197	17083	15558	19314	18598	24876	14191	24394	14068	14866	19372	18042	15887	26367	12448	14307	15947	20946	16453	18201	12049	24961	20458	31541	16967	20758	49286	28535	28909	22805	43119
	2530	4516	11760	12973	8553	16242	20515	16236	14244	15660	15551	14161	20697	13370	12745	21991	18477	20297	18271	12267	21171	16550	20585	13929	24659	13252	26518	24247	36076	15914	16246	44438	26804	18927	35980	41804
	3397	4385	14647	13824	8037	18971	19855	21603	16256	14010	13962	16011	15126	12393	11309	24049	20238	21516	18141	11065	17353	16858	23296	17885	19696	14394	18185	26957	23622	14698	17156	62705	17285	19575	24266	45666

## Sheet: Supp Fig 3c
	DMSO										CGS
Fos	0.890213	0.626821	0.465575	1.24323	0.524699	3.61134	3.5309	4.04887	4.91967	2.7585	3.74422	3.09176	6.85467	4.42329		9.55731	12.3935	7.84311	19.581	8.61161
Jun	-0.101774	0.117577	-0.148575	0.148664	-0.118026	0.383403	0.691308	0.814391	0.434698	0.719466	0.212075	0.553401	0.410592			3.03421	0.927003	1.23409	3.37834	1.73917
NR2F1	0.437053	1.34131	1.02326	1.48087	1.04385	0.0698916	0.606017	0.577113	1.28465	1.00643	2.71008	2.07128	2.97321	3.83873		2.19596	6.50373	3.44532	2.96806	3.59918
POU2F1	0.25616	0.807606	0.318027	0.209013	0.2902	0.857718	0.934003	0.768437	1.3938	0.819884	1.57963	2.74953	2.49222	3.30886		3.08216	2.69557	3.41952	1.83	1.48609
RUNX2	0.142904	0.235727	2.19424	0.911178	0.710852	1.15866	1.0477	1.5821	1.30642	1.02443	1.60707	1.03428	2.35066	4.66902		1.92931	1.20789	2.1485	1.81056	2.48624
JUND	0.721371	1.28506	1.26279	1.42324	1.2002	0.29301	0.277739	0.648993	0.435782	0.734871	2.85826	2.55158	2.41817	2.09198		1.05551	2.12865	1.67368	1.86471	1.14733
TEAD1	-0.0499489	0.685819	0.13416	1.20368	0.75459	0.181642	0.908538	0.621023	0.181479	0.220029	1.74789	4.90875	1.70737	0.574326		2.67771	2.3741	1.41436	1.42922	1.1151
TEAD4	0.704221	-0.207908	-0.141948	0.195122	0.193784	0.0217422	0.231218	1.06699	0.878445	0.360872	3.10455	2.27436	1.91661			3.7749	3.02783	2.42641	2.86816	2.26304
FOXO3	0.0708963	0.46873	0.313279	1.11703	0.937803	0.604025	0.548979	0.521425	0.366286	0.975973	2.26054	0.80109	0.909129	1.52571		1.47244	2.46075	2.84455	2.62983	2.0883
ATF3	-0.0652834	-0.126402	0.263444	-0.0798146	-0.194305	1.28598	0.902745	0.89817	0.815702	1.08696		1.52357	0.919465	0.915372		3.8689	4.5225	2.95827	2.74375	2.56651
CEBPB	-0.0431185	0.201156	0.305999	0.295763	0.194867	1.91606	1.19153	0.832142	1.53582	1.46585	1.22138	1.18148	2.3574	4.7069		4.76026	5.33877	4.84045	2.7381	3.35617
NFIC	-0.223023	0.241317	0.210649	0.478939	0.0140901	0.0197125	0.553672	0.699723	0.753265	0.62731	0.663866	0.797203	0.320546	0.407244		0.991835	2.4269	1.72483	4.3631	2.29423
TEAD3	1.15281	0.95933	0.0922707	0.790659	0.759135	0.334826	0.93448	0.273861	0.973575	0.587458	2.23119	1.84868	2.8143	1.67307		3.61046	0.965867	3.25529	3.48965	2.26972
MAPK10	0.723929	-0.0688884	-0.00425193	0.407723	0.151688	3.12489	2.41223	1.79607	2.4669	3.68719	2.99473	1.90801	3.66518	5.54328		6.09907	3.24809	3.73597	4.49169	3.95927
MAPK1	-0.355504	-0.482215	0.0852073	0.411955	-0.173047	2.16116	1.02016	1.17738	2.576	1.85716	0.551646	3.15046	1.72551	2.73946		5.10816	3.52644	6.2454	3.88126	2.90716
ATF4	0.749355	0.691767	1.43434	0.635808	0.555751	1.12997	0.816074	0.888	1.30125	1.93906	2.95842	2.42571	0.58577	1.08801		4.48913	3.40594	4.54304	3.20281	2.33877
F8	-0.00408958	0.256747	0.219085	-0.109273	-0.207268	1.27178	0.134462	0.834322	0.472391	0.998367		1.06853	1.89863	1.2783		4.0293	2.1198	2.7752	3.17108	1.70772
USF2	-0.145283	0.0878471	0.0651276	-0.0853562	-0.280313	0.0829173	0.110706	0.131331	-0.0338592	0.24091	0.308983	0.328935	0.305267	-0.10012		2.12631	1.15387	2.44392	2.17326	2.42909
MAFK	-0.124723	-0.259065	-0.225592	-0.285085	-0.231157	0.283627	0.48843	-0.124164	0.365845	-0.0333819	0.395312	0.65621	0.784515	0.725405		1.23649	1.89178	1.68984	3.444	2.0795
EP300	0.503737	0.861072	0.90935	0.493456	1.25551	0.9642	1.1867	1.30632	0.966408	0.703893	1.94274	4.61735	2.65933	3.711		2.05686	2.15962	5.43702	1.48503	2.96111
GAPDH	-0.269695	-0.0871853	0.943215	0.156943	0.218826	0.10395	0.36242	0.662109	1.12494	1.50067	0.58614	0.528891	0.547753	0.579335		5.07359	3.80964	7.82289	3.52385	7.7768
MAPK8	-0.176592	-0.331455	-0.414198	-0.45587	-0.106668	0.774134	1.38853	2.3306	2.06084	1.60749	0.0918154	1.69885	1.15375	2.33853		4.38467	4.3204	2.66569	3.38857	3.56312
ATF2	-0.16789	0.286851	-0.0612837	-0.0663369	-0.183629	0.561332	0.339223	1.0932	1.09896	1.11995	1.08721	1.14894	1.0289	0.308656		3.1852	3.94773	4.43551	3.41742	3.87132
RUNX1	0.34924	0.634294	0.227433	0.648415	0.856712	0.534715	0.156184	-0.0128894	0.230617	0.172958	2.20224	1.7507	2.87905	1.74291		1.51419	0.997889	1.18442	0.650135	0.998528
MAFG	0.0822739	0.192697	0.282471	0.745009	-0.390722	0.13405	0.925188	1.16647	1.22018	1.25575	1.94689	0.886237	0.371336	0.981601		4.53132	3.20465	4.64671	2.49167	2.65491
ATF1	-0.128771	-0.285747	-0.216162	-0.255437	-0.017091	2.31662	2.93519	1.17078	1.34576	2.43111	0.797801	0.433136	1.21839	1.27537		5.37277	8.23443	7.64445	6.94739	5.14543
MITF	0.234267	0.334471	0.199254	0.0638905	0.0385882	-0.052014	0.506043	0.462946	0.612152	0.949236	1.0472	1.84243	0.773402	1.32824		1.95372	4.11784	2.4782	3.90743	3.54714
MAPK9	-0.0594254	1.36261	0.120369	-0.111959	-0.15516	0.252703	0.570775	1.09676	1.06176	1.73117	1.0052	0.767142	0.327268	0.311242		5.85781	7.16132	7.6065	3.86139	5.70696
KLF5	-0.267228	-0.241145	-0.326558	-0.176245	0.217694	0.69915	0.377863	0.375513	0.381674	0.674572	0.583689	0.397678	0.771526	2.30161		2.25638	2.01085	1.826	1.45452	1.79115
EGR1	-0.196942	-0.255991	-0.160612	0.179869	0.167548	1.54456	0.999255	2.09703	1.73662	1.23374	0.787785	0.711574	1.00307	3.01012		3.26454	4.00263	3.53953	3.63173	3.10261
JunB	0.690939	0.950894	0.147081	0.218079	-0.281129	0.516699	0.758229	0.0119844	0.145923	0.241194	1.41548	1.6398	1.5203	0.461331		1.25934	1.52772	1.95497	2.13584	1.83705
MAPK3	0.468162	-0.156182	0.610919	0.739795	0.263368	0.529308	0.669254	0.680595	1.75129	1.00226	2.69883	1.29439	0.0966785	1.13917		1.96399	2.02568	2.03285	2.22106	1.76301
ELK1	0.283419	0.604743	0.960403	0.943554	-0.0721421	0.50727	1.14793	1.99189	2.16908	1.40665	0.754622	1.4315	1.02044	0.685179		3.68769	3.47252	2.69686	3.85805	3.00088
FOSL1	-0.485823	-0.49625	-0.388968	-0.356195	-0.280413	0.773853	0.952652	0.772307	0.70686	0.752025	-0.217912	-0.0279442	0.0598478	1.13484		3.45636	4.70551	3.97006	3.84355	3.12014
Fosl2	0.423977	0.196338	0.291889	0.331906	0.0415151	0.5902	0.522946	0.656061	0.642317	0.697564	0.429476	0.678447	0.520816	0.320044		3.58617	2.05503	3.12551	1.29517	2.35686
Creb1	0.33133	-0.00512519	-0.0685515	-0.290801	-0.00507573	0.338975	0.00251954	-0.0609068	-0.283157	0.002569	0.84787	0.761754	0.809574			1.30591	1.18631	1.25273		1.17132
