# Supplementary material for: Adenosine integrates light and sleep signalling for the regulation of circadian timing in mice
Source: Nat Commun. 2021 Apr 9;12:2113. doi: 10.1038/s41467-021-22179-z (PMC8035342; doi:10.1038/s41467-021-22179-z)
Supplement: Supplementary file 9 — Source Data [file 41467_2021_22179_MOESM9_ESM.zip › source data/source data suppl Fig 4.xlsx]

## Sheet: Suppl Fig 4a
Time (days)	DMSO				250μM Adenosine
1	8045.67	-8040.67	78197	29523	9324.08	8298.92
1.062	-3095.5	-16652.8	52308.6	6884.92	-6962.17	-2221.67
1.125	-14420.4	-22756.2	20603.7	-14764.9	-22749.2	-13332.8
1.187	-23999.4	-25567.4	-11299.5	-33994.9	-35085.1	-22544.8
1.25	-30224.9	-24914.8	-41301.7	-48047.8	-41622.4	-28364.7
1.312	-31449.6	-21056.4	-64712.4	-55944.2	-42566.9	-30125.9
1.375	-27845	-14037.8	-78456.5	-57472.8	-38968.8	-27939.9
1.437	-20973.3	-4953.92	-82702.2	-53346	-30902.7	-21711.9
1.5	-11649.6	5673.33	-78133.2	-43059	-19383	-12543
1.562	-860.583	15962.8	-65725.2	-26857.9	-5823.67	-1456.08
1.625	10357.2	24512.8	-45994.5	-6111.92	9377.17	9477.83
1.687	19881.9	29476.3	-19364.5	16679.3	23505.8	19226.9
1.75	26596	29489.3	10100.9	37381.9	35229.7	26729.4
1.812	29869.3	24523.2	38709.3	52835.3	41650.8	30306
1.875	28959.1	15456.2	62063.7	60725.8	42017.7	29440.2
1.937	24135.8	5186.67	78568.8	60636.5	36941.2	25368.8
2	15721.7	-5099.25	84752.8	50932.4	26550.9	18646.5
2.062	5243.92	-14274.8	76632.9	34319.2	13634.5	9602.25
2.125	-5862.58	-21275.3	57389.8	14561	-607.75	-1577.67
2.187	-15615	-24767.2	32029.8	-4693.17	-13526.8	-12091.7
2.25	-22746.9	-24849.8	5409.42	-22064.8	-23576.9	-19972.9
2.312	-26372	-22175.6	-21031	-36255.7	-30121.2	-25818.1
2.375	-25705.2	-17141.4	-43473.3	-45086.5	-32621.2	-28341.8
2.437	-21695.7	-10064.4	-57989.5	-48387.9	-31748.7	-27366.8
2.5	-15045	-1654.58	-63879	-46049.9	-27868.3	-22233.1
2.562	-7168.17	6914.33	-62246.9	-39431.4	-21562.8	-14622.2
2.625	1975.17	15316.2	-54922.2	-27757.8	-13176.8	-5358.08
2.687	9938.33	21219.7	-42505.9	-13439.3	-2405.08	4812.08
2.75	15470.1	23913.2	-26607.4	2500.58	7806.17	14161.5
2.812	19460.9	23116.3	-7444	17959.2	17174.5	21731.4
2.875	20393.2	18726.8	12453.2	31412.8	24019.8	26388.2
2.937	19079.2	11997.7	30091.2	40256.1	27442.7	27347.5
3	14500.5	3466.67	43120.8	42413.9	26939.4	25066.6
3.062	8510.75	-4547.92	50414	39569.2	21989.3	20550.2
3.125	2026.25	-11352.7	52442.5	31723.7	15146.8	13082.5
3.187	-5393	-16540.8	46388.6	20305.8	5793.92	2730.33
3.25	-11577.3	-19427.8	33373.7	6291	-4447.67	-8083.92
3.312	-17005.7	-20180.6	15686.2	-7554.75	-14135.2	-17588.8
3.375	-20679.1	-18987.2	-3026.67	-19498.5	-22194.6	-25899.1
3.437	-22552.5	-16017.5	-21475.2	-28487.5	-28344.2	-32564.7
3.5	-22570.4	-11547.8	-39201.9	-33760.7	-31582.4	-35131.4
3.562	-21085.9	-6255.58	-52852.2	-34456.2	-30970.8	-32787.4
3.625	-18520.8	-224	-60814.8	-30352.9	-27063.2	-26749.8
3.687	-9952	10390.8	-59984	-23805.5	-11348.9	-704.667
3.75	-2520.42	18952.2	-46269.1	-13045.5	4762.5	12577.9
3.812	9172.92	26130.5	-21491.2	897.333	21457.7	28972.1
3.875	20209.8	27471.9	5054.17	13107	34775.2	40599.4
3.937	28487.3	24620.6	29306.2	21724.9	42576.2	44989.9
4	33293.8	19114.6	50264.7	25705.2	44946.7	43760.2
4.062	29895	7572.08	63906.2	27188.2	33239.8	21135.2
4.125	25137	-3338.08	63444	23003.4	19106.6	9803.67
4.187	14172.9	-14221.6	49354.4	13536.2	2996.25	-6437.92
4.25	2070.67	-20271.6	30726.6	3771.67	-11659.8	-18968.1
4.312	-8594.33	-22071.5	12119	-4861	-22461.8	-26350.2
4.375	-16318	-20862.8	-4838.25	-11333.8	-28812.4	-29896
4.437	-20906.5	-17327.7	-18458.2	-16093	-30969.9	-30384.3
4.5	-22106.3	-11975	-28269.9	-18375.1	-29454.2	-27779.4
4.562	-20075.5	-5639.5	-33427.4	-18394.8	-24584.2	-22260.2
4.625	-15191.3	1263.25	-33449.4	-15704.2	-17077	-15002.7
4.687	-8439.83	7533.75	-29207.8	-10505.1	-7706.25	-5633.92
4.75	-797.083	12379.7	-21786.2	-4227.17	2186	4389.17
4.812	6689.83	15262.5	-12660.1	2336.42	11531.4	14372.4
4.875	13196	15764.2	-2833.17	8421.83	19097.7	22048.9
4.937	17250.8	14021.1	6560.5	13565.1	23843.5	26614.5
5	17933.6	10085.7	14006.9	16439.7	24933.2	27196.2
5.062	15705.9	5093.33	18817.2	16428.6	22908.4	23756.6
5.125	11161.1	-325.583	20622.2	14015.1	18040.3	17207.4
5.187	5066.08	-5372.58	19279	9880.83	11231.4	8136.33
5.25	-1898.75	-9379.25	15191.3	4671.75	3687.83	-1178.42
5.312	-8085.5	-11943.3	9197.92	-982.167	-3844.83	-9811.25
5.375	-12175.1	-12879.2	2479.42	-6127.17	-10155	-16706.6
5.437	-14428.3	-12370.3	-3409.08	-10105.6	-14998.5	-21219.9
5.5	-14404.5	-10483.4	-8983.83	-12612.6	-17641.9	-23346
5.562	-12573.1	-7564.92	-12692.1	-12997.2	-18440.5	-22714.3
5.625	-8857	-3609.33	-14035.8	-11584	-17407.2	-19298.6
5.687	-4155.33	712.5	-13333.8	-9093.5	-14509.7	-13504.3
5.75	490.667	4915.58	-10663.8	-5419.33	-10219.2	-5810.58
5.812	5522.5	8681.5	-7799.42	-1061.75	-4834.42	3233.17
5.875	9386	11439.4	-3515.17	3373.17	720.667	12027.2
5.937	12413.9	12525.5	158.25	6984	5721.25	19204.2
6	13412.2	11421	3343.08	9146.08	9966.5	23354.2
6.062	12434.6	8812.83	5796.58	10442.7	13443.8	24060.2
6.125	10204.7	5188.5	7416.83	10381.8	15305.8	21109.4
6.187	6691.83	869.333	8215.67	9342.83	15000.1	14883
6.25	2653.83	-3466.75	7812.42	7339.42	13131.6	7062.08
6.312	-1805.92	-7006.75	7118	4570.25	10342.1	-1108.42
6.375	-5334.92	-9235.5	5434.42	2182.33	6748.42	-8416.5
6.437	-7742.25	-10233.3	3622.5	47.083	2341.92	-14237
6.5	-9103.75	-10103.5	1687.5	-3036.42	-1963.5	-18225.9
6.562	-9217	-8939.92	-261.417	-5489.58	-5278.75	-20193.2
6.625	-7883.5	-6767.25	-1109	-7194.67	-7233.75	-20012.8
6.687	-5697.92	-3741.92	-1076.58	-7853.33	-7838.58	-17678.3
6.75	-2874	-91.583	-1129.25	-8055.58	-7244.83	-13338.9
6.812	-195.917	3420.5	-811.167	-7621.75	-5775.33	-7644.67
6.875	2120.08	6528.42	-222.583	-5363.75	-3946.08	-962.417
6.937	3945.25	8932.67	-533.333	-3133.08	-1757.33	6187.33
7	4687.58	10075.2	-672.5	-942.083	108.25	12326.2
7.062	4615.67	9962.08	-1434.5	836.667	1573.25	16599.8
7.125	3710	8433.67	-1318.17	2476	1454.92	18633.8
7.187	2484.5	6018.58	-1528.83	3422.42	854.333	18487.4
7.25	1029.75	3066.08	-2430.67	3916.42	223.25	16226.5
7.312	-568.417	-86.083	-1798.5	3866	-720.333	11928.2
7.375	-2108.25	-2987.58	-2321.75	3204.83	-1649.5	6897.42
7.437	-3332.33	-5458.42	-2427.92	2471.75	-2501.08	1680.67
7.5	-4218.75	-7193.83	-2677.67	1233.5	-2116.33	-3146.33

## Sheet: Suppl Fig 4b
	Before				Treated
Vehicle	24.98	24.32	24.84	26.14	25.58	25.06	24.34	25.96
Adenosine	25.58	25.42	26.48	26.48	23.68	23.52	24.88	24.88

## Sheet: Suppl Fig 4g
KW6002 1mg/kg	KW6002 0.15mg/kg	KW6002 0.01mg/kg	KW6002 0.0mg/kg
-0.6	-0.43	-0.12	-0.19
-0.17	0	-0.11	-0.39
-0.65	-0.22	-0.24	-0.2
-0.6	-0.49	0.03	0.05
	-0.42		0.1

## Sheet: Suppl Fig 4h
Time (CT)	KW6002	Vehicle
16	-0.55
18		-0.19
17	-0.27
16		-0.39
17	-0.65
18		-0.2
16		0.05
16	-0.46
17		0.1
22	0.35
23	0
21		0.14
20	0
22	0.14
19		0
20	0.09
2		0.08
23	-0.25
19	-0.62
5	0.34
5	0.19
8		0.51
6	0.79
2	-0.5
23	-0.24
5		0.22
0		0.05
21	-0.09
2		-0.25
21		-0.01
0	-0.18
3		-0.02
9	0.44
0	0.3
6		0.05
6	0.71
17	-0.51
8	0.64
8	1.34
11		0.08
15	-0.37
0	-0.18
12		-0.1
9		0.09
1	-0.12
7	0.77
0	-0.36
20	0
5		0
18	-0.81
