# Supplementary material for: Adenosine integrates light and sleep signalling for the regulation of circadian timing in mice
Source: Nat Commun. 2021 Apr 9;12:2113. doi: 10.1038/s41467-021-22179-z (PMC8035342; doi:10.1038/s41467-021-22179-z)
Supplement: Supplementary file 9 — Source Data [file 41467_2021_22179_MOESM9_ESM.zip › source data/source data suppl Fig 5.xlsx]

## Sheet: Suppl Fig 5a
Vehicle	Veh Sleep dep
0.186823	0.391937
0.13124	0.64262
0.13671	0.1433
0.11498	0.128957
0.132812	0.12896
0.101897	0.18757
0.0969147
0.152922

## Sheet: Suppl Fig 5b
Vehicle	Veh Sleep dep
0.0958686	0.312709
0.0453225	0.325547
0.0509841	0.202342
0.113638	0.332555
0.0941196	0.264674
0.093312	0.237235
0.102795

## Sheet: Suppl Fig 5c
Vehicle	SD
0.0276028	0.0744683
0.0329354	0.0283099
0.015778	0.0472971
0.0228861	0.0447564
0.022484	0.071564
0.0257259
0.0256173

## Sheet: Suppl Fig 5d
Vehicle	Agonist	Antagonist	Veh Sleep dep	Agonist + Sleep dep	Antagonist + Sleep dep
0.00067632	0.00035497	0.00083844	0.00073498	0.00034767	0.00089862
0.00053063	0.00033351	0.0009175	0.00075565	0.00044931	0.00093678
0.00044621	0.00031552	0.00083844	0.00101803	0.00044931	0.00065329
0.00072487	0.00021254	0.00077153	0.00070017	0.00055701	0.0013433
0.00074524	0.00051612	0.0009175	0.0009175	0.00040494	0.00115331
0.00053063	0.00043401	0.00070017	0.00078489	0.00052333	0.00105393
					0.00095647
					0.00088013
Normalised to baseline - Vehicle = 1

## Sheet: Suppl Fig 5e
Veh	SD	MIF+SD
0.264981	0.339278	0.310934
0.198032	0.389383	0.286527
0.307072	0.326834	0.437903
0.428001	0.523672	0.262273
0.330461	0.515347	0.304948
		0.413215
		0.427503
