# Supplementary material for: Adenosine integrates light and sleep signalling for the regulation of circadian timing in mice
Source: Nat Commun. 2021 Apr 9;12:2113. doi: 10.1038/s41467-021-22179-z (PMC8035342; doi:10.1038/s41467-021-22179-z)
Supplement: Supplementary file 9 — Source Data [file 41467_2021_22179_MOESM9_ESM.zip › source data/source data Fig 4.xlsx]

## Sheet: Fig 3c and 3j
Vehicle	JNJ	Caffeine	KW6002
-0.8	0.54	0.8	0.79
0.24	2.32	-0.38	0.71
0.0100002	0.9	1.11	0.64
0.0600004	1.46	0.44	1.34
0.1	0.68	0.38	0.77
-0.92	0.25	0.75
-0.7	1.34	1.45
-0.1	0.33	1.84
0.69		0.63
0.51
0.05
0.09

## Sheet: Fig 3f
J & J	Vehicle
-1	-0.6
-0.2	-0.09
-1	0
-1.28	0
-0.71	-0.27
-0.36	-0.31
-0.29	0
-0.41	-0.28
-1.48	-0.41
-0.16	-0.04
	-0.37

## Sheet: Fig 3i
5	1	0.2	0
0.3	5.62	3.983	4.67
-0.01	-0.33	5.607	4.5
0.6	-0.05	5.433	4.97
0.38	3.45	3.333	5.34
1.73	5.48	0.033	6.51
1.52	4.2	5.1	5.92
3.07			5.41
2.54			4.66
1.16			4.33
1.4			3.48
5.5			2.79
-0.18			1.2

## Sheet: Fig 3k
JNJ	KW3902	KW6002	Veh
2.517	5.2	1	5.58
0.621	1.183	0.6	4.271
1.54	5.69	5.673	4.428
0.857	1.62	4.12	5.333
3.72	0.85	4.867	5.8
1.517	4.087	4.009	2.523
3.056	4.96	3.373	5.23
3.52	0.32	2.987	5.43
2.183	3.826	3.233	4.54
2.1	3.984	0.59	4.707
5.49	3.12	4.845	4.787
3.496	6.024	2.387	5.49
