# Supplementary material for: Adenosine integrates light and sleep signalling for the regulation of circadian timing in mice
Source: Nat Commun. 2021 Apr 9;12:2113. doi: 10.1038/s41467-021-22179-z (PMC8035342; doi:10.1038/s41467-021-22179-z)
Supplement: Supplementary file 9 — Source Data [file 41467_2021_22179_MOESM9_ESM.zip › source data/source data Fig 5.xlsx]

## Sheet: Fig 4a
BF ZT0	BF ZT12	ADK-BF ZT0	ADK-BF ZT12	SCN ZT0	SCN ZT12	ADK-SCN ZT0	ADK-SCN ZT12
8.44979e-08	1.50056e-09	1.83848e-09	4.53996e-10	5.8598e-08	5.774e-09	2.04018e-09	1.85933e-09
3.12036e-08	4.15059e-09	1.39917e-09	1.141e-09	1.76882e-08	1.77873e-08	2.25613e-09	2.00212e-09
		2.31618e-09	1.24566e-10	4.31747e-08	3.88574e-10	2.10019e-09	9.60649e-10

## Sheet: Fig. 4b
ADK-Tg	WT
-0.7	-0.94
-0.81	-1.15
-1.15	-1.25
-1.33	-1.11
-0.81	-0.92
-0.84	-1.53
-0.39	-0.61
-1.19	-1.25
-0.85

## Sheet: Fig 4c
ADK-Tg	WT
0.97	0.4
0.48	0.75
0.31	0.32
0.51	0.37
0.99	0.69
0.64	0.2
0.3	0.35
0.58	0.57
1.44
0.51
1.3
1.27
0.65
0.71

## Sheet: Fig 4d
ADK-Tg	WT
24.17	23.76
23.95	24
24.13	23.91
23.96	23.93
24.03	23.88
24.02	23.41
23.81	23.96
24.21	23.84
23.96	23.75
23.95
24.19
23.92

## Sheet: Fig 4e
LP	SD+LP	SD+LP+JNJ
-1.79	-0.42	-1.6
-1.4	-1.24	-2.01
-1.19	-0.73	-1.18
-1.33	-1.55	-1.27
-0.9	-0.66	-1.9
-1.42	-0.98	-1.49
-1.77	-0.23	-1.89
-1.52	-1.13	-1.8
-1.37	-0.7
-1.92
-1.74
-1.47
-1.17

## Sheet: Fig 4g
Veh	SD
0.0401869	0.0181609
0.0163165	0.0155984
0.0385872	0.0184137
0.0240129	0.0184898
0.0360637	0.0152585
0.0472831	0.0863558
0.0924509	0.0268149
0.0221076	0.0448033
0.0529991	0.0327539
0.0743562	0.0235808
0.128142	0.0160129
0.114292	0.0211078

## Sheet: Fig 4f
Veh	SD
0.00187348	0.00185384
0.00238857	0.0012619
0.00215655	0.00180458
0.00267072	0.00267965
0.00565609	0.00151645
0.00263819	0.0025785
0.00128937	0.00285765
0.00337352	0.00215687
0.00219251	0.0012727
0.00274925	0.0010336
0.00365446	0.00143857

## Sheet: Fig 4h
Veh	SD	JNJ+SD
0.0810867	0.0605058	0.0839296
0.100753	0.0500652	0.123372
0.083687	0.0802236	0.105497
0.0924509	0.0783267	0.0903541
0.0221076	0.0863558	0.112976
0.0529991	0.0268149	0.0801289
0.0743562	0.0448033	0.0782698
0.128142	0.0327539	0.124293
0.114292	0.0235808
	0.0160129
	0.0211078

## Sheet: Fig 4i
Vehicle	N6CPA	CGS21680
-0.4	-0.7	-1.67
-1.1	-0.4	-1.05
-0.9	-0.25	-1.16
-1.3	0	-1.64
-0.17	-0.7	-1.72
-0.83	-0.66	-2.02
-0.85	-1	-1.4
-1.92	-0.48	-1.99
-1.02	-0.62	-1.38
-1.48		-1.31
-0.56		-1.48
-1.62		-1.74
		-1.26

## Sheet: Fig 4j
Vehicle	KW3902	KW6002
-0.59	-1.24	-0.81
-1.22	-0.79	-1
-0.83	-0.97	-0.92
-0.62	-1.18	-0.9
-0.52	-1.67	-1.05
-0.71	-0.65	-0.92
-0.68	-1.12	-0.79
-0.93	-0.93	-0.65
-0.54	-1.69	-0.77
-1.08		-1.11
-0.76		-0.89

[truncated: 1 more sheets: Fig 4k l]
