# Supplementary material for: Adenosine integrates light and sleep signalling for the regulation of circadian timing in mice
Source: Nat Commun. 2021 Apr 9;12:2113. doi: 10.1038/s41467-021-22179-z (PMC8035342; doi:10.1038/s41467-021-22179-z)
Supplement: Supplementary file 9 — Source Data [file 41467_2021_22179_MOESM9_ESM.zip › source data/source data Fig 3.xlsx]

## Sheet: Fig 2a
	A1						A2B
1		0.0608256	0.0537526	0.048135	0.125764	0.123062	0.0674491	0.0177331	0.0231634	0.014384	0.0159675	0.0269269
5	0.324325	0.0670629	0.297233	0.135327	0.108677	0.135777	0.0388153	0.0278801	0.0288387	0.0256803	0.0375845
13	0.0618056	0.0859189	0.1462	0.0753286	0.0925639	0.22066	0.00888827	0.020422	0.0126189	0.024663	0.0499776	0.0452205
17	0.040846	0.158163		0.0740988	0.020178		0.0117719	0.0192188		0.01604	0.0122474
21	0.0876067	0.10889	0.130157	0.105227	0.132573	0.143932	0.014144	0.0192647	0.0138331	0.0131054	0.0146832	0.0399506

## Sheet: Fib 2c
	Days	DMSO		JNJ			Days			CGS
	0.416667	-25727.7	-25059.1	-7902.28	-17804.3	-11584.6		0.444444	-6171.36	-13072
	0.458333	-23202.3	-25344.8	-6436.89	-19092.1	-9430.28		0.5	-6453.08	-12627
	0.5	-20990.5	-24931.2	-4493.33	-19030.4	-6440.28		0.555556	-5904.19	-10887.4
	0.541667	-18223.1	-22585	-1872	-15590	-2838.61		0.611111	-4744	-8261.4
	0.583333	-15204.7	-20249.2	680.944	-11748.3	1097.28		0.666667	-3122.16	-4716.44
	0.625	-11807.2	-16611	3716.17	-5518.28	4870.11		0.722222	-1254.29	-1138.03
	0.666667	-8323.67	-12355.8	6142.39	569	8072.89		0.777778	450.476	2196.44
	0.708333	-4967.67	-7789.43	8005.17	6530.56	9661.06		0.833333	1975.43	4910.03
	0.75	-1201.43	-2727.57	8524.44	11337.7	10285.2		0.888889	3032.13	7384.7
	0.791667	2767.33	2320.57	7783.72	13990.5	10002		0.944444	3711.43	8496.25
	0.833333	6206.05	6251.76	6352.06	15154.5	8046.94		1	3807.62	8436.32
	0.875	8953.81	9609.81	3998.44	14005	5221.89		1.05556	3349.71	7089.71
	0.916667	10620.8	11791.7	1604.44	11608	1649.61		1.11111	2471.11	5136.19
	0.958333	11239.2	12386.7	-1116.06	7389.11	-1557.61		1.16667	1381.27	2922.67
	1	10880.9	12010	-3210.72	2975.72	-4366.06		1.22222	41.9682	600.191
	1.04167	9959.24	10158.7	-4800.22	-1711.22	-6818.72		1.27778	-1195.49	-2074.67
	1.08333	8115.24	7793.14	-5997.83	-6087.17	-7982.83		1.33333	-2394.22	-4107.05
	1.125	5741.1	5270.52	-6749.89	-9255.83	-8222.06		1.38889	-3249.84	-5462.35
	1.16667	3347.43	2405.95	-7103.83	-11277	-7434.56		1.44444	-3776.25	-6068
	1.20833	1364.14	-552.619	-6828.67	-11439.9	-5870.78		1.5	-3969.78	-6256.51
	1.25	-898.809	-3064.86	-5846.39	-9891.06	-3242.72		1.55556	-3714.35	-6075.11
	1.29167	-2430.95	-5312.67	-4177.5	-6409.17	-170.778		1.61111	-3191.94	-5367.56
	1.33333	-4038.71	-7165.86	-2010.17	-2169.61	3822.28		1.66667	-2449.08	-4218.98
	1.375	-5269.81	-8547.67	461.167	2408.67	6076.22		1.72222	-1401.59	-3032.95
	1.41667	-5962.1	-9469.95	3144.33	7062.67	7844.61		1.77778	-262.984	-1613.02
	1.45833	-6221.48	-9656.67	5329.06	10712.7	8695.89		1.83333	910.984	-268.508
	1.5	-6439.52	-9442.14	6659.39	12893.4	8260.06		1.88889	1890.86	1125.59
	1.54167	-5737	-8669.14	6904.67	13137.9	6577.39		1.94444	2588.44	2353.84
	1.58333	-5065.86	-7494.57	6244.67	12191.4	3210.83		2	3022.35	3133.4
	1.625	-4061.48	-5950.14	4679.67	9295	1020.56		2.05556	3115.75	3310.79
	1.66667	-2746.05	-3937.43	2451.33	5533.78	-1376.44		2.11111	2748.95	3295.49
	1.70833	-1238.48	-1504.71	92.167	1681.78	-3602.61		2.16667	2048.76	2562.6
	1.75	352.667	1258.1	-2068	-2365.94	-5277.94		2.22222	1042.6	1602.35
	1.79167	1865.95	4207	-3867.72	-6311.56	-6242.5		2.27778	-140.19	636.889
	1.83333	3027.43	6770.43	-5239.06	-9640.39	-6596.67		2.33333	-1274.35	-501.841
	1.875	3789.33	9116.62	-6156.78	-11563.6	-6446.17		2.38889	-2346.79	-1802.29
	1.91667	4082.76	10831.4	-6549.33	-12364.2	-5695.06		2.44444	-3031.24	-2628
	1.95833	3897.91	10229.8	-6379.17	-11950.5	-4468.44		2.5	-3155.18	-2582.09
	2	3314.67	9475	-5795.44	-10146.8	-2887.33		2.55556	-2903.49	-1892.63
	2.04167	2170.24	8694.43	-4619.56	-6797	-1149.22		2.61111	-2198.09	-1137.97
	2.08333	887.667	7307.14	-1475	404.333	533.333		2.66667	-1166.29	-457.079
	2.125	-555	5168.52	613.611	4501.11	1969.44		2.72222	107.238	291.492
	2.16667	-1949.62	2304.95	3572.89	9479.83	2980.11		2.77778	1450.79	1143.94
	2.20833	-3150.67	-517.809	6498.11	13484.1	3588.39		2.83333	2652.95	1716.89
	2.25	-4089.33	-1603.14	8758.39	15326	3641.28		2.88889	3483.36	1923.43
	2.29167	-4798.95	-3057.52	9913.33	14549.5	3289.83		2.94444	4020	1826.86
	2.33333	-5180.76	-5117	8385.67	8965.44	2525.5		3	4112.38	1398.54
	2.375	-5337.38	-6859.62	7378.28	5705.89	1577.11		3.05556	3735.24	1052.83
	2.41667	-5128.24	-7785.33	4888.56	500	468.889		3.11111	2880.19	583.683
	2.45833	-4745.43	-7916.05	1875.11	-4807	-672.611		3.16667	1798.03	-22.2857
	2.5	-4080.24	-7709.67	-863.833	-8916.06	-1683.33		3.22222	516.825	-275.048
	2.54167	-3124.57	-7083.52	-3048.83	-11471	-2528.06		3.27778	-815.683	-1150.03
	2.58333	-1834	-6149.81	-4620.06	-12811.1	-3091.89		3.33333	-2055.24	-2008.95
	2.625	628.857	-4439.95	-5497.44	-13154.9	-3382.5		3.38889	-3054.92	-2341.59
	2.66667	1940.95	-3195.57	-5861.61	-12543.9	-3350.89		3.44444	-3601.59	-2616.38
	2.70833	3071.62	-1726.38	-5695.78	-11022.7	-2886.67		3.5	-3666.03	-2657.59
	2.75	4077.43	-241.381	-5101.5	-8484.06	-2098.61		3.55556	-3377.71	-2532.32
	2.79167	4840.48	1557.71	-4101.94	-5282.44	-1082.94		3.61111	-2345.71	-2761.4
	2.83333	5227.05	3162.62	-2662.22	-1736.89	45.389		3.66667	-1400.51	-2428.25
	2.875	5107.62	4567.71	-1154.56	1655.78	1071.11		3.72222	-216.19	-1992.51
	2.91667	3613.48	4910.14	463.611	4667.39	2022.94		3.77778	1015.62	-1371.05
	2.95833	2987.67	5578.38	1952.28	6996.5	2607.28		3.83333	2090.09	-397.46
	3	2147.95	5730.71	3099.33	8240.83	2778		3.88889	2736.44	857.143
	3.04167	1188.9	5349.38	3738.89	8416.89	2650.83		3.94444	3264.95	2084.06
	3.08333	100.571	4360.24	3842.56	7591.83	2238.06		4	3090.73	3322.35
	3.125	-918.238	3100.95	3457.06	6007.56	1639.33		4.05556	2910.09	4183.36
	3.16667	-1829.05	1599.14	2604.56	3825.72	957.5		4.11111	2405.65	4845.71
	3.20833	-2543.95	218.476	1501.94	1338.17	183		4.16667	1669.71	4940.38
	3.25	-3100.91	-1188	317.333	-1110.72	-450.222		4.22222	852.571	4381.65
	3.29167	-3366.24	-2397.38	-770.722	-3331.22	-977.278		4.27778	146.032	3273.71
	3.33333	-3467.19	-3283.38	-1686.72	-5062.11	-1435.39		4.33333	-679.365	1946.86
	3.375	-3337.14	-4018.62	-2348.78	-6185.33	-1699.94		4.38889	-1460	576.825
	3.41667	-3126.48	-4498	-2730.33	-6550.33	-1831.33		4.44444	-2094.35	-679.873
	3.45833	-2807.67	-4783.76	-2836.11	-6151.94	-1744		4.5	-2602.73	-1804.44
	3.5	-2356.52	-4763.19	-2662.61	-5162.22	-1542.89		4.55556	-2797.97	-2617.02
	3.54167	-1702.33	-4473.43	-2284.11	-3618.61	-1260.72		4.61111	-2701.27	-3080.82
	3.58333	-955.333	-4046.86	-1673.11	-1714.72	-813.056		4.66667	-2324.51	-3122.67
	3.625	-75	-3337.29	-864.056	428.333	-352.111		4.72222	-1758.86	-2869.59
	3.66667	787.524	-2387.38	28.611	2433.67	91.5		4.77778	-1065.65	-2318.98
	3.70833	1588.81	-1300.52	892.167	4026.44	560.889		4.83333	-265.206	-1605.52
	3.75	2373.29	-39.9048	1550.72	5299.61	812.333		4.88889	566.159	-781.206
	3.79167	2982.48	1252.76	2082.89	5905.33	1029.94		4.94444	1284.76	75.6825
	3.83333	3337.29	2406	2268	5798.67	980.611		5	1833.9	814.54
	3.875	3395.52	3483.09	2106.33	4811.06	778.722		5.05556	2137.84	1368.76
	3.91667	3155.38	4319.9	1532.56	2929.94	342.889		5.11111	2224.44	1821.4
	3.95833	2682.71	4697.05	620.833	435.222	-411.833		5.16667	2082.98	2058.03
	4	2093.91	4822	-493.833	-2553.5	-1204.28		5.22222	1852.76	2104.89
	4.04167	1314.76	4577.29	-1792.17	-5805.11	-2248.78		5.27778	1559.17	2064.25
	4.08333	472.429	3883.43	-3093.89	-9185	-3267.78			1229.52	1963.17
	4.125	-321.333	3036.29	-4292.89	-12293.8	-4331.39			1063.81	1950.86
	4.16667	-990.238	1974.86	-5257.33	-14938.3	-5405.72
	4.20833	-1585.81	743.238	-5958.89	-17191.2	-6421.5
	4.25	-2061.14	-323.381	-6400.44	-19064.1	-7365.33
	4.29167	-2402.43	-1407	-6634.83	-20473.2	-7519.11
	4.33333	-2560.29	-2340.14	-6084.06	-18961.6	-6656.83
	4.375	-2577	-3083.81	-3788.28	-13529.9	-5525.78
	4.41667	-2473.43	-3589.24	-166.056	-5400.72	-3439.78
	4.45833	-2302.91	-3917.76	3846.94	2353.39	-852.111
	4.5	-1950.43	-4045.52	7316.22	8344.06	1874.39
	4.54167	-1456.95	-3943.38	10198.7	15086.1	3819.44
	4.58333	-907.952	-3635.52	11922	19754.6	4909.06
	4.625	-264.905	-3092.95	11424.3	21044.7	6016
	4.66667	393.714	-2244.62	9019.5	19516.9	6372.72
	4.70833	990.095	-1352.24	5777.56	18128	6421.06
	4.75	1551.1	-331.429	2758	17782.7	6181.56
	4.79167
	4.83333
	4.875
	4.91667
	4.95833
	5
	5.04167
	5.08333
	5.125
	5.16667
	5.20833
	5.25
	5.29167
	5.33333
	5.375
	5.41667
	5.45833
	5.5
	5.54167
	5.58333
	5.625
	5.66667
	5.70833
	5.75
	5.79167
	5.83333
	5.875
	5.91667

## Sheet: Fig 2d
From entire blot as shown in supplementary data

## Sheet: Fig 2e
Fos
JNJ 1h	Veh 1h	JNJ 4h	Veh 4h	JNJ 6h	Veh 6h
0.0547793	0.0486602	0.0806554	0.0451666	0.0110787	0.0613608
0.080073	0.0482527	0.100697	0.0207823	0.0518035	0.0431058
0.147871	0.0394377	0.0523256	0.143789	0.0613234	0.0662293
0.0528902	0.0392278	0.0437106	0.0264541	0.0232836	0.0396516
0.0967149	0.0441693	0.023669	0.0336401	0.017358	0.0515649
0.171681	0.0522799	0.0498592	0.034634	0.0128539	0.0345546
0.0468848	0.0412671	0.0686437	0.0248617	0.0467785	0.0760479
0.0607046	0.0517941		0.0113882		0.047662
0.0410654			0.0374879
Per1
JNJ1h	Veh1h	JNJ4h	Veh4h	JNJ 6h	Veh 6h
2.21406	1.79234	2.96385	2.00279	1.35522	2.72818
2.02938	2.32641	2.91944	1.50997	1.71623	1.40997
1.5046	2.20291	2.15119	1.96643	2.83267	2.27255
1.78866	1.73852	1.87354	1.65241	1.23977	1.2365
2.66358	1.68459	2.02517	1.25692	0.8477	0.950684
2.17245	2.87182	1.31709	1.86174	1.63437	0.50977
2.47286	2.18534		0.705156	1.25841	0.874996
1.44323	2.48112		1.01578		1.42062
1.63889	2.38432		0.761605
2.38307
Per2
JNJ1h	Veh1h	JNJ4h	Veh4h	JNJ 6h	Veh 6h
0.354975	0.376985	0.649009	0.322976	0.23746	0.437372
0.314527	0.370114	0.469998	0.542902	0.674286	0.278013
0.261027	0.546872	0.467199	0.311482	0.584909	0.431722
0.373018	0.289486	0.336314	0.267349	0.36556	0.264629
0.583429	0.333292	0.448885	0.240673	0.357739	0.13058
0.349968	0.688724	0.244424	0.474434	0.88863	0.21909
0.672113	0.556405	0.409686	0.566961		0.249614
0.278976	0.727704		0.265704
0.334953	0.469933		0.498384
0.649154
