# Supplementary material for: Adenosine integrates light and sleep signalling for the regulation of circadian timing in mice
Source: Nat Commun. 2021 Apr 9;12:2113. doi: 10.1038/s41467-021-22179-z (PMC8035342; doi:10.1038/s41467-021-22179-z)
Supplement: Supplementary file 9 — Source Data [file 41467_2021_22179_MOESM9_ESM.zip › source data/source data suppl fig 1.xlsx]

## Sheet:  Supp Fig 1a
t	Caffeine	DMSO
0.416667	887.278	-757.722
0.4375	878.917	-1162.67
0.458333	829.75	-1580.81
0.479167	414.972	-1894.11
0.5	-33.6667	-2336.17
0.520833	-513.722	-2838.17
0.541667	-1026.69	-3279.89
0.5625	-1523.14	-3596.47
0.583333	-2145.97	-3900.81
0.604167	-2796.39	-4229.5
0.625	-3459.11	-4352.86
0.645833	-4138.33	-4612.5
0.666667	-4828.19	-4844.72
0.6875	-5494.92	-5004.92
0.708333	-6065.03	-5167.78
0.729167	-6629.75	-5208.56
0.75	-7102.56	-5270.44
0.770833	-7553.72	-5079.17
0.791667	-7843.75	-4687
0.8125	-8095.42	-4264.28
0.833333	-8193.28	-3635.75
0.854167	-8182.44	-2960.39
0.875	-8034.83	-2152.69
0.895833	-7611.25	-1126.33
0.916667	-6983.22	-89.5278
0.9375	-5967.81	987.611
0.958333	-4951.44	2174
0.979167	-3902.42	3471.61
1	-2799.31	4678.67
1.02083	-1667.75	5793.47
1.04167	-315.389	6828.39
1.0625	962.583	7762.78
1.08333	2454.69	8434.97
1.10417	4184.78	9043.69
1.125	5978.17	9479.11
1.14583	7717.64	10793.2
1.16667	9178.69	11296.7
1.1875	10460.2	11291.2
1.20833	11282.4	10749.8
1.22917	11780.9	9702.64
1.25	11978.6	8538.78
1.27083	11957.6	6343.03
1.29167	11507	4515.97
1.3125	10939.8	3371.39
1.33333	10389.4	2450.28
1.35417	9717.78	1858.39
1.375	8876.11	1220.92
1.39583	7941.19	572.583
1.41667	7066.14	63.75
1.4375	6047.5	-706.5
1.45833	4978.64	-1478.11
1.47917	3878.11	-2219.25
1.5	2844.33	-2809.11
1.52083	1674.47	-3469.08
1.54167	560.722	-4026.72
1.5625	-545.472	-4546.64
1.58333	-1587.58	-4858.17
1.60417	-2533.89	-5200.44
1.625	-3484.56	-5558.67
1.64583	-4167.47	-5814
1.66667	-4868.97	-5875.81
1.6875	-5495.33	-5981.42
1.70833	-5943.5	-5819.69
1.72917	-6370.22	-5611.03
1.75	-6551.81	-5237.89
1.77083	-6728.47	-4890.47
1.79167	-6742.58	-4626.69
1.8125	-6609.64	-4128.31
1.83333	-6518.61	-3676.72
1.85417	-6192.11	-3145.75
1.875	-5914.53	-2538.78
1.89583	-5552.5	-1830
1.91667	-5102.69	-1067.31
1.9375	-4634.03	-312.778
1.95833	-3905	469.972
1.97917	-3236.08	1255.61
2	-2440.03	2215.83
2.02083	-1597.89	3112.69
2.04167	-761.25	4185.11
2.0625	188	5128.5
2.08333	1072.36	5930.25
2.10417	1860.67	6571.42
2.125	2508.36	6813.36
2.14583	3070.03	7046.64
2.16667	3657.03	7037.83
2.1875	4093.19	6902.67
2.20833	4354.36	6741.92
2.22917	4691.56	6437.94
2.25	5069.14	6203.06
2.27083	5374.42	5772.58
2.29167	5532.25	5148.36
2.3125	5618.28	4968.17
2.33333	5577.97	4255.78
2.35417	5365.97	3387.44
2.375	5099.08	2279.17
2.39583	4995.06	1125.36
2.41667	4634.42	41.75
2.4375	4171	-1328.28
2.45833	3660.36	-2277.61
2.47917	3057.94	-2858.28
2.5	2377.97	-3156.56
2.52083	1398.14	-3314.36
2.54167	672.917	-3376.25
2.5625	16.5	-3475.47
2.58333	-541.694	-3516.44
2.60417	-982.278	-3483.81
2.625	-1424.94	-3589.58
2.64583	-1769.61	-3520.69
2.66667	-2129.08	-3524.42
2.6875	-2437.11	-3435.94
2.70833	-2710.97	-3345.58
2.72917	-2996.14	-3237.03
2.75	-3194.81	-3019.19
2.77083	-3363.83	-2928.81
2.79167	-3446.25	-2616.39
2.8125	-3536.39	-2408.78
2.83333	-3601.5	-2122.22
2.85417	-3614	-1920.11
2.875	-3578.53	-1608.31
2.89583	-3457.56	-1177.42
2.91667	-3363.22	-948.111
2.9375	-3113.06	-763.028
2.95833	-2833.67	-531.5
2.97917	-2578.03	-209
3	-2281.5	68.0833
3.02083	-1974.19	275.667
3.04167	-1662.97	476.556
3.0625	-1396.86	789.333
3.08333	-1063.86	1229.94
3.10417	-610.861	1447.19
3.125	-185.472	1627.78
3.14583	269	1939.64
3.16667	706.083	2160.06
3.1875	1129.06	2266.92
3.20833	1521.36	2200.69
3.22917	1901.53	2243.08
3.25	2230.33	2275.94
3.27083	2382.75	2104.36
3.29167	2531.75	2007.14
3.3125	2617.14	1922.92
3.33333	2686.14	1747.78
3.35417	2670.94	1702.25
3.375	2573.17	1517.03
3.39583	2507.53	1359.5
3.41667	2426.78	1192.56
3.4375	2277.64	975.639
3.45833	2090.86	682.833
3.47917	1848.97	221.306
3.5	1607.17	-65.7222
3.52083	1356.75	-435.389
3.54167	1068.17	-820.5
3.5625	894.472	-1066.83
3.58333	694.722	-1279.06
3.60417	383.139	-1372.44
3.625	16.9722	-1619.22
3.64583	-396.917	-1773.14
3.66667	-834.056	-1908.28
3.6875	-1310.94	-2033.83
3.70833	-1723.92	-1952.39
3.72917	-1873.81	-1937.53
3.75	-1908.72	-1915.06
3.77083	-1863.11	-1898.58
3.79167	-1732	-1736.33
3.8125	-1636.78	-1675.42
3.83333	-1531.31	-1753.28
3.85417	-1546.78	-1622.92
3.875	-1522.28	-1572.42
3.89583	-1470.81	-1467.22
3.91667	-1418.89	-1275.44
3.9375	-1318.39	-1082.31
3.95833	-1233.94	-850.944
3.97917	-1130.5	-810.694
4	-1021.06	-624.111
4.02083	-909.222	-355.917
4.04167	-801.389	-325
4.0625	-711.528	-133.778
4.08333	-622.389	20.5278
4.10417	-526.389	213.444
4.125	-449.028	514.028
4.14583	-341.194	573.5
4.16667	-277.472	723.139
4.1875	-167.278	825.833
4.20833	-94.5556	941.667
4.22917	-18.6389	1020.47
4.25	98.4167	973.889
4.27083	121.417	984.472
4.29167	196.194	954.139
4.3125	287.75	841.056
4.33333	327.306	705.806
4.35417	315.083	544.222
4.375	270.389	356.528
4.39583	313.833	237.722
4.41667	356.222	116.861
4.4375	291.472	27.0833
4.45833	227.333	-35.9167
4.47917	209.444	-66.8056
4.5	174.694	-60.9444

## Sheet: Supp Fig 1b
Caffeine (M)	Per2-luc period
0.01	28	28	28
0.003	24.97	25.32	25.27
0.001	24.36	24.6	24.2
0.0003	23.76	24.06	23.45
0.0001	23.43	23.45	22.55

## Sheet: Supp Fig 1c
A1	A2A	A2B
1.351	0.059	15.925
1.878	0.065	28.29

## Sheet: Supp Fig 1d and1e
time (h)	100 um ADO		10um ADO		Water
19	-3089.93	-2796.88	-2177.08	-2320.49	-2752.78	-2673.96
20	-3650	-3305.56	-2448.96	-2549.65	-2989.58	-2805.9
21	-3814.93	-3445.49	-2397.57	-2536.11	-2508.33	-2358.68
22	-3151.74	-2735.42	-1651.39	-1739.93	-1530.56	-1446.18
23	-1703.47	-1436.81	-498.611	-394.445	-185.069	-108.333
24	147.569	297.222	864.583	1111.46	1291.67	1323.26
25	2106.25	2072.57	2267.71	2668.4	2711.81	2739.93
26	3935.76	3772.22	3521.18	3933.33	3910.07	3889.93
27	5392.01	5059.38	4450	4954.86	4824.65	4726.74
28	6499.31	6051.04	5023.26	5589.24	5445.83	5222.57
29	6928.12	6514.58	5261.81	5741.32	5568.75	5241.32
30	6923.61	6530.9	5185.76	5490.62	5316.32	4951.74
31	6438.54	6084.72	4677.08	4876.74	4632.29	4225.35
32	5541.32	5181.6	3776.39	3957.29	3694.79	3197.57
33	4288.89	4095.49	2634.38	2780.9	2447.22	2046.88
34	2850.69	2612.5	1376.04	1382.64	917.014	649.306
35	1272.92	965.972	-65.625	-153.819	-659.375	-840.625
36	-522.917	-769.792	-1597.92	-1731.6	-2167.71	-2271.88
37	-2307.99	-2403.82	-2980.21	-3163.89	-3507.29	-3556.25
38	-4002.08	-3911.11	-4152.08	-4452.78	-4578.47	-4576.74
39	-5413.89	-5210.42	-5040.62	-5403.82	-5360.76	-5256.94
40	-6524.65	-6147.57	-5559.03	-5976.74	-5631.6	-5410.42
41	-7169.1	-6658.33	-5693.75	-6087.5	-5476.04	-5101.39
42	-7207.64	-6720.14	-5326.39	-5685.42	-4833.68	-4411.46
43	-6741.32	-6154.17	-4542.01	-4857.64	-3716.67	-3233.68
44	-5573.96	-5139.24	-3303.47	-3573.96	-2257.64	-1745.14
45	-4008.68	-3732.64	-1849.31	-2060.76	-649.306	-223.611
46	-2106.25	-1975	-340.278	-276.389	1063.54	1389.24
47	-130.903	-26.7361	1394.1	1477.08	2727.43	2807.99
48	1939.24	1897.92	2898.26	3035.07	4002.78	4057.64
49	3836.81	3540.97	4167.71	4352.08	4982.64	4855.21
50	5283.68	4969.44	4987.15	5266.67	5501.74	5240.62
51	6297.57	5956.25	5509.72	5728.47	5645.14	5325.69
52	6824.31	6508.33	5647.57	5738.89	5290.62	4924.65
53	6915.28	6619.44	5257.64	5376.04	4546.88	4228.12
54	6469.1	6244.1	4583.33	4747.22	3501.04	3132.99
55	5701.04	5484.03	3549.31	3717.01	2166.32	1879.86
56	4539.58	4396.53	2477.43	2448.96	703.472	524.306
57	3199.31	3000.69	1153.47	1146.53	-713.194	-866.319
58	1551.39	1391.32	-253.125	-327.43	-2138.2	-2278.47
59	-136.111	-251.389	-1658.33	-1796.18	-3430.56	-3485.76
60	-1811.46	-1861.46	-2879.17	-3146.53	-4486.11	-4300.69
61	-3500	-3376.04	-3829.86	-4241.32	-5186.46	-4908.33
62	-4936.11	-4723.96	-4660.07	-5041.67	-5488.54	-5287.85
63	-6072.22	-5685.76	-5201.39	-5523.26	-5486.46	-5181.25
64	-6668.4	-6189.58	-5214.93	-5490.28	-4972.92	-4662.15
65	-6740.28	-6396.18	-4754.51	-5092.36	-4084.03	-3850
66	-6429.17	-6133.68	-4149.31	-4322.92	-2806.6	-2843.75
67	-5471.53	-5369.44	-3127.43	-3128.12	-1399.31	-1434.38
68	-4177.08	-4114.58	-1944.1	-1702.43	120.139	121.18
69	-2569.45	-2465.97	-382.292	-144.792	1714.58	1579.86
70	-820.139	-852.083	1050	1382.99	3056.94	2920.14
71	1068.06	927.431	2366.32	2871.53	4208.68	4082.99
72	2806.94	2537.5	3651.74	4086.46	5078.82	4898.61
73	4385.76	4061.46	4502.78	4921.18	5631.6	5176.04
74	5640.97	5250.69	5168.06	5404.17	5682.29	5134.03
75	6331.25	5938.19	5285.76	5518.06	5243.06	4732.29
76	6657.99	6336.46	4976.39	5273.61	4463.19	3927.78
77	6455.21	6205.56	4335.76	4641.32	3351.39	2820.14
78	5896.88	5675.35	3377.43	3705.9	1979.86	1516.67
79	4737.5	4714.58	2283.33	2471.88	510.764	239.236
80	3428.82	3444.1	921.875	1163.89	-996.181	-1046.18
81	2114.93	2110.76	-482.639	-273.958	-2330.9	-2408.68
82	585.764	571.528	-1795.49	-1818.06	-3451.74	-3464.24
83	-1179.86	-986.806	-2875.35	-3075.7	-4366.67	-4349.65
84	-2737.85	-2447.92	-3912.85	-4116.32	-5042.36	-4886.11
85	-4025.7	-3802.08	-4664.24	-4986.81	-5461.11	-5014.24
86	-5159.03	-4929.86	-5083.68	-5470.14	-5477.08	-4990.28
87	-6100.69	-5844.79	-5246.88	-5469.79	-4995.49	-4398.96
88	-6609.03	-6290.62	-4908.68	-5235.76	-4302.43	-3580.9
89	-6587.15	-6376.74	-4539.24	-4656.94	-3159.38	-2504.17
90	-6305.21	-5978.47	-3655.9	-3927.43	-1998.61	-1277.08
91	-5630.9	-5246.88	-2679.86	-2783.33	-673.611	-45.4861
92	-4613.54	-4276.39	-1528.82	-1695.83	517.014	1305.21
93	-3250	-2983.33	-247.569	-563.542	1493.75	2314.93
94	-2026.04	-1690.97	798.264	695.139	2323.96	2910.76
95	-637.847	-181.944	1603.47	1581.25	2633.68	3312.5
96	992.014	1126.74	2255.21	2383.68	2768.75	3178.82
97	2151.74	2186.81	2615.97	2754.86	2352.08	2605.56
98	2331.94	2381.94	2332.29	2592.71	1948.26	1894.1
99	2196.18	2203.47	1878.12	2127.78	1360.07	1187.85
100	2039.58	1909.38	1348.26	1559.72

## Sheet: Supp Fig 1f
Time (h)	siA1	siA2B	siA	siNT
19	46213	14525	27899	41844
20	49125	16263	15779	23623
21	25242	17171	9418	17183
22	15357	18197	7552	15777
23	12168	19085	7041	17105
24	12487	19265	7220	19405
25	13916	19000	7567	20579
26	15946	18938	8196	20718
27	17548	18503	8216	20529
28	18333	18463	8383	19865
29	18844	17817	8139	18864
30	18361	16916	7942	18208
31	17912	17099	7879	17030
32	17427	16929	7504	15961
33	16921	17430	7338	14722
34	16455	18512	7109	13554
35	15477	20365	6884	12908
36	14822	23657	6627	12275
37	14346	27358	6290	12293
38	13698	32649	5963	12064
39	12738	37683	6010	12884
40	11977	42202	5713	14439
41	11140	45654	5986	16489
42	10634	49173	6193	19712
43	10308	52072	6397	22961
44	9942	53220	6908	27205
45	10568	54752	7436	30833
46	10868	53520	8247	34432
47	11649	53050	9157	36449
48	12837	51548	9768	38311
49	14426	50107	10864	38782
50	16233	48931	11746	38441
51	18209	47417	12402	37015
52	20475	45531	12553	35081
53	22020	43425	12760	33275
54	23913	41966	13032	31446
55	25168	41695	12896	29752
56	26312	41790	12716	27041
57	27190	43235	12784	25668
58	26504	45792	12422	24208
59	26578	48686	12276	23359
60	25682	52776	11876	22816
61	24880	56742	11756	23155
62	23876	61422	11455	23883
63	23268	65155	11714	25471
64	22189	68313	11294	27528
65	21697	71404	11430	29851
66	20597	71478	11623	32197
67	20319	73447	12013	35218
68	20294	71485	12343	36966
69	20674	70308	12889	38893
70	21196	67641	13238	39528
71	21741	65138	14263	40624
72	22884	62139	15105	39252
73	24182	59443	15370	38854
74	25324	56502	16079	36844
75	26989	53756	16847	34734
76	29193	50920	17049	32915
77	29729	49705	17344	30023
78	30826	48304	17246	28311
79	31647	48126	17419	26669
80	32621	48855	17134	25185
81	33261	49199	17190	23957
82	33358	51899	16935	24005
83	33151	53838	16851	23240
84	32446	56512	16720	23250
85	31669	59344	16280	23577
86	31163	61682	15996	24806
87	30181	64070	16114	25551
88	29575	65814	16296	26962
89	28672	1.0037	16291	28754
90	28505	1.06092	16467	30031
91	28069	1.06478	16630	31759
92	27818	1.08793	17011	32110
93	27303	1.06925	17303	32591
94	27631	1.09413	17618	32791
95	1.06776	1.06892	1.04162	1.04781
96	1.09583	1.04926	1.03909	1.05832
97	1.10092	1.02141	1.06833	1.10498
98	1.09704	1.00156	1.0663	1.07348
99	1.07869	0.979833	1.09771	1.10569
100	1.0712	0.948778	1.08255	1.04695
101	1.03804	0.905079	1.06422	1.04575
102	1.01473	0.898574	1.03927	0.997738
103	1.00468	0.932237	1.04596	0.982449
104	0.971164	0.931709	0.99208	0.951566
105	0.943785	0.933586	0.967671	0.944852
106	0.911452	1.01585	0.93975	0.887874
107	0.886232	1.09343	0.912051	0.929153
108	0.904209		0.911723	0.910646
109	0.885107		0.918844	0.91137
110	0.957376		0.918677	0.968679
111	0.973441		0.947691	0.960595
112	1.04619		1.01587	1.04358
113	1.13893		1.09615	1.16253

## Sheet: Supp Fig 1g
siNT	siA1	siA2B
23.31	24.8	22.785
23.17	24.83	22.79
23.18	24.77	22.78

## Sheet: Supp Fig 1h
	Water		100 uM ADO
a1	22.25	22.37	23.52	23.77
a2b	22.24	22.36	23.21	23.22
nt	22.17	22.23	23.3	23.25

## Sheet: Supp Fig 1i
	t	A01				B02
	13	-1566.91	-1858.92	-1710.09	-1749.43	-737.979	-502.472	-734.625
	14	-1414.76	-1690.02	-1487.87	-1560.65	-777.729	-622.069	-751.042
	15	-1325.58	-1453.63	-1317.84	-1359.99	-772.965	-731.507	-780.806
	16	-1284.83	-1339.91	-1202.79	-1252.51	-913.021	-815.75	-791.59
	17	-1285.6	-1280.3	-1080.28	-1188.79	-981.688	-876.16	-831.743
	18	-1331.09	-1243.88	-1028.03	-1178.31	-960.722	-913.799	-748.368
	19	-1314.52	-1177.37	-924.104	-1096.65	-950.611	-869.493	-646.396
	20	-1289.42	-1057.63	-813.688	-990.299	-818.424	-757.424	-500.951
	21	-1144.17	-913.896	-697.562	-792.611	-642.396	-559.424	-371.674
	22	-924.16	-675.799	-538.958	-624.257	-396.34	-351.319	-183.91
	23	-687.66	-402.875	-371	-375.118	-118.674	-151.833	15.5347
	24	-369.271	-133.153	-158.083	-146.646	113.528	115.167	196.507
	25	-83.8611	170.535	18	89.2917	343.062	306.451	324.139
	26	233.701	398.618	235.889	327.965	478	438.535	403.097
	27	435.84	632.069	423.278	477.903	563.84	484.153	468.945
	28	639.396	782.208	550.688	582.944	554.167	500.597	428.299
	29	805.736	854.549	673.41	638.674	519.597	493.778	425.347
	30	933.306	905.84	679.674	659.625	396.292	402.021	274.25
	31	964.979	856.09	610.819	629.465	243.035	258.403	123.458
	32	900.667	765.903	478.292	558.208	29.3125	109.118	-55.6181
	33	849.743	542.389	303.715	421.472	-194.646	-104.472	-198.208
	34	664.472	328.125	149.639	302.104	-400.583	-256.375	-339.708
	35	429.764	83.7222	-80.7917	150.069	-646.236	-482.354	-565.083
	36	159.292	-182.535	-333.632	-40.7361	-804.208	-671.792	-729.035
	37	-134.438	-453.576	-533.868	-322.014	-967.625	-831.049	-852.771
	38	-377.035	-634.549	-665.368	-573.701	-1011.68	-892.486	-951.299
	39	-586.132	-805.194	-701.931	-740.007	-971.292	-854.188	-1006.06
	40	-769.951	-918.91	-772.562	-848.09	-809.674	-800.25	-981.118
	41	-867.028	-920.174	-786.896	-867.382	-553.201	-625.951	-780.153
	42	-942.493	-849.778	-704.056	-848.146	-275.681	-420.667	-554.424
	43	-895.896	-708.438	-567.715	-695.319	130.903	-69.4722	-244.931
	44	-771.41	-562.91	-425.792	-492.236	538.507	293.82	151.306
	45	-576.576	-355.424	-281.59	-320.771	937.576	648.069	580.035
	46	-304.042	-89.2986	-125.583	-46.0278	1252.45	1060.85	952.583
	47	-107.868	155.806	33.7986	142.847	1482.62	1323.5	1262.84
	48	105.979	338.347	230.66	407.938	1613.46	1528.94	1577.98
	49	317.07	512.972	382.118	599.285	1599.84	1572.03	1767.91
	50	487.09	687.861	485.285	706.014	1465.12	1456.07	1810.44
	51	564.993	799.674	556.438	850.014	1163.03	1276.96	1651.85
	52	586.924	801.493	596.049	852.958	873.257	942.354	1475.08
	53	639.583	747.049	663.674	866.583	515.208	606.854	1146.76
	54	664.667	673.021	653.486	825.097	164	271.965	711.396
	55	638.688	519.958	573.903	703.181	-202.493	-10.0625	212.715
	56	551.236	396.16	488.653	526.646	-482.986	-272.944	-178.986
	57	442.139	288.583	422.208	321.639	-621.569	-513.729	-526.361
	58	367.799	193.465	363.375	169.701	-740.556	-690.639	-827.271
	59	282.833	110.479	240.306	-56.3333	-838.91	-752.493	-1018.11
	60	163.028	-1.47917	117.208	-241.5	-919.542	-807.208	-1085.35
	61	59.8681	-31.7431	24.9306	-364.59	-866.354	-852.549	-1039.84
	62	-19.125	-115.91	-60.7153	-355.486	-776.833	-803.389	-1016.97
	63	-81.8611	-214.153	-134.444	-392.097	-741.785	-705.66	-873.319
	64	-110.903	-306.375	-237.049	-333.285	-667.361	-539.938	-714.931
	65	-156.194	-358.743	-218.722	-290.681	-495.368	-419.681	-504.333
	66	-201.764	-314.049	-185.403	-300.007	-251.479	-250.903	-320.306
	67	-214.708	-284.979	-119.66	-152.194	-91.7917	-107.09	-129.479
	68	-216.347	-300.271	-34.7847	-115.444	53.2153	51.5486	110.729
	69	-201.972	-214.729	-27.5486	-17.8194	237.097	222.861	295.333
	70	-152.354	-54.6736	31.0347	53.3958	320.799	266.91	432.09
	71	-70.8125	48.6319	34.4931	203.965	439.75	356.826	496.007
	72	7.09028	101.389	88.5278	274.299	494.945	402.945	581.417
	73	55.2917	142.208	115.146	291.68	544	410.035	567.91
	74	145.583	265.271	130.243	363.597	522.701	376.458	507.889
	75	235.035	324.271	204.806	380.528	455.382	285.188	428.743
	76	300.743	264.82	326.833	322.611	415.271	267.514	348.826
	77	314.396	322.167	335.264	330.833	367.896	246.972	223.236
	78	360.16	323.958	332.917	326.375	243.625	173.688	72.2778
	79	368.215	390.132	322.264	261.576	141.917	105.938	-45.0417
	80	390.132	332.299	321.458	199.826	72.8958	40	-186.438
	81	410.153	310.264	303.715	192.438	5.92361	-30.2014	-284.653
	82	397.521	345.611	256.757	170.854	-32.5764	-112.257	-354.833
	83	395.208	285.555	264.688	75.1042	-178.444	-203.979	-378.167
	84	359.833	240.222	214.778	74.7986	-273.618	-271.5	-408.354
	85	368.396	190.431	228.167	80.2153	-321.215	-292.528	-377.299
	86	330.542	253.799	225	116.042	-336.729	-271.056	-305.819
	87	251.875	239.618	191.722	109.139	-343.326	-246.521	-274.007
	88	215.493	171.222	208.444	191.438	-358.826	-275.757	-214.431
	89	224.083	190.965	229.299	192.292	-268.062	-270.958	-178.243
	90	281.035	300.896	206.535	204.146	-120.75	-199.535	-89.0347
	91	270.632	338.34	193.701	224.021	-42.8264	-165.083	-24.3125
	92	309.722	309.132	222.965	265.82	-16	-133.153	-7.16667
	93	399.945	381.576	202.424	277.562	33.4167	-59.7222	35.6806
	94	414.396	438.438	137.097	264.368	100.056	55.4444	91.5486
	95	430.458	466.396	81.375	316.924	103.597	142.424	138.361
	96	352.445	396.646	35.3472	323.653	59.3403	131.757	96.8472
	97	332.764	375.965	-34.3681	358.993	68.2708	189.861	112.375
	98	239.681	313.417	-125.167	361.57	67.3194	161.181	143.16
	99	140.708	191.257	-179.819	332.729	46.2778	155.771	144.868
	100	22.7639	77.4931	-216.451	281.007	-5.03472	107.403	107.347
	101	-116.632	-59.7639	-266.576	188.938	-6.27083	37.4236	129.424
	102	-234.076	-169.688	-235.208	140.417	16.5972	19.8542	120.507
	103	-297.299	-326.382	-246.819	37.6597	-25.8403	-37.4722	79.4514
	104	-376.611	-387.896	-295.646	-103.34	3.84722	-60.6181	36.2083
	105	-445.903	-424.708	-276.271	-207.403	-19.1944	-72.125	13.7778
	106	-484.056	-453.09	-298.611	-269.278	13.3958	-51.3264	42.4653
	107	-472.181	-459.826	-295.799	-280.479	11.3333	28.1319	43.8125
	108	-406.896	-445.125	-289.736	-312.785	120.326	125.201	158.514
	109	-385.639	-389.882	-235.125	-327.514	267.729	270.055	263.889
	110	-333.25	-337.993	-157.806	-329.403	434.93	478.042	414.34
	111	-274.979	-292.653	-88.5972	-231.458	653.694	632.736	553.264
	112	-168.312	-203.021	9.26389	-201.861	870.611	872.861	753.882

## Sheet: Supp Fig 1j_x0009_
	Deamidase										Control
	22.6	22.7	25.6	22.2	21.7	17.5	21.3	21.3	20.7	21.6	23.9	21.9	22	23.6	24.8	25	25.9	27.5	25.4	26.4
